# Supplementary material for: A high density genetic map and QTL for agronomic and yield traits in Foxtail millet [Setaria italica (L.) P. Beauv.]
Source: BMC Genomics. 2016 May 4;17:336. doi: 10.1186/s12864-016-2628-z (PMC4857278; doi:10.1186/s12864-016-2628-z)
Supplement: Additional file 1: Table S1. — Phenotypic data analysis of 11 agronomic traits and yield traits for 167 F2 progeny. (XLSX 10 kb) [file 12864_2016_2628_MOESM1_ESM.xlsx]

## Sheet: Sheet1
Table S1 Phenotypic data analysis of 11 agronomic traits and yield traits for 167 F2 population
Trait	Environment	Population
		Mean	Max	Min	Skewness	Kurtosis
Period of duration(d)	2013	108.8	114	100	-0.62	0.12
	2014	113.2	120	95	-0.98	1.06
peduncle length(cm)	2013	24.2	39.5	7.2	-0.27	0.82
	2014	25.9	39	11	-0.29	0.14
Length of main stem(cm)	2013	120.7	155.6	43.5	-1.57	4.22
	2014	122.8	162	86	-0.03	0.3
Diameter of main stem(cm)	2013	0.7	1.1	0.3	0.13	-0.59
	2014	0.6	1	0.4	-0.59	0.04
Nodes numbers of main stem(no)	2013	11.7	15	7	-0.67	1.36
	2014	11.6	16	2	-1.23	8.29
Main panicle length(cm)	2013	17.9	29.4	3.1	-0.67	0.95
	2014	22.4	33	14	-0.03	0.13
Main panicle diameter(cm)	2013	2.2	4	1	0.58	0.99
	2014	2.3	3.5	1.3	-0.28	-0.11
Straw weight per plant(g)	2013	14.1	32.78	2.74	0.55	0.14
	2014	16.9	43.4	5.6	-1.26	2.08
panicle weight per plant(g)	2013	12.3	40.57	0.51	0.66	1.16
	2014	22.2	40.3	7.6	0.46	-0.32
grain weight per plant(g)	2013	10.6	37.1	0.31	0.73	1.34
	2014	17.7	34.2	6	0.46	-0.34
1000-grain weight(g)	2013	3.3	3.98	1.09	-1.75	3.76
	2014	3.2	4.1	2.2	-0.04	0.32
