# Supplementary material for: A high density genetic map and QTL for agronomic and yield traits in Foxtail millet [Setaria italica (L.) P. Beauv.]
Source: BMC Genomics. 2016 May 4;17:336. doi: 10.1186/s12864-016-2628-z (PMC4857278; doi:10.1186/s12864-016-2628-z)
Supplement: Additional file 3: Table S2. — Correlation coefficients among agronomic and quality traits in 167 F2 progeny in 2013 and 2014. (XLSX 11 kb) [file 12864_2016_2628_MOESM3_ESM.xlsx]

## Sheet: Sheet1
Table S2 Correlation coefficients among agronomic quality traits in 167 F2 population in 2013 and 2014
Environment	traits	PD	PL	LMS	DMS	NNMS	MPL	MPD	SWPP	PWPP	GWPP
2013	PL	-0.414**
	LMS	-0.324**	0.552**
	DMS	-0.182*	0.189*	0.452**
	NNMS	-0.162*	0.073	0.696**	0.667**
	MPL	-0.425**	0.378**	0.661**	0.615**	0.604**
	MPD	-0.122	0.096	0.399**	0.771**	0.543**	0.481**
	SWPP	-0.189*	0.246**	0.612**	0.880**	0.721**	0.697**	0.725**
	PWPP	-0.263**	0.272**	0.594**	0.693**	0.625**	0.667**	0.711**	0.684**
	GWPP	-0.274**	0.270**	0.591**	0.654**	0.612**	0.632**	0.681**	0.640**	0.988**
	TGW	0.139	0.156*	0.335**	0.042	0.134	0.163*	0.143	0.074	0.374**	0.397**
2014	PL	-0.0307819
	LMS	0.319**	0.272**
	DMS	0.0695043	-0.10256	0.290**
	NNMS	0.304**	-0.150281	0.447**	0.301**
	MPL	-0.0741511	0.230**	0.0651271	0.228**	-0.00920646
	MPD	0.0469235	-0.153293	0.178*	0.518**	0.278**	0.137831
	SWPP	0.335**	0.0485286	0.648**	0.498**	0.449**	0.272**	0.373**
	PWPP	0.226**	0.0127738	0.466**	0.594**	0.460**	0.342**	0.535**	0.653**
	GWPP	0.221**	0.022356	0.477**	0.556**	0.439**	0.307**	0.491**	0.630**	0.967**
	TGW	0.176*	0.128908	0.262**	0.130976	0.135109	0.115701	-0.00566915	0.343**	0.247**	0.301**
*, ** Correlation is significant at the probability levels of 0.05 and 0.01, respectively
period of duration (PD, d), peduncle length (PL, cm), length of main stem (LMS, cm), diameter of main stem (DMS, cm）
node number of the main stem (NNMS, no), main panicle length (MPP, cm), main panicle diameter (MPD, cm)
straw weight per plant (SWP, g), panicle weight per plant (PWP, g), grain weight per plant (GWP, g), and 1000-grain weight (TGW, g)
