# Supplementary material for: A high density genetic map and QTL for agronomic and yield traits in Foxtail millet [Setaria italica (L.) P. Beauv.]
Source: BMC Genomics. 2016 May 4;17:336. doi: 10.1186/s12864-016-2628-z (PMC4857278; doi:10.1186/s12864-016-2628-z)
Supplement: Additional file 4: Table S3. — Newly SSR markers developed from the released ‘Yugu1’ genomic sequence. (XLS 2505 kb) [file 12864_2016_2628_MOESM4_ESM.xls]

## Sheet: Sheet1
Name	Probe IDs	Contig	Forward(5'-3')			Reverse(5'-3')			Motif	Product Size
GSA00001	Pr032805697	scaffold_1	CTGCCGAGTCAGTCAGTCAC	20	82142	TCCTCCTCCTACCTTGTTGG	20	82331	(CCCCT)3	190
GSA00002	Pr032805698	scaffold_1	CATAGCAAGCCAAAATCTGC	20	101630	CCATGCCGTGTGTACTGAAC	20	101766	(AG)9	137
GSA00003	Pr032805699	scaffold_1	CTCCTCCCTCCTTCTCTTCC	20	114797	GTGGTGAGGTGGCCTCTTAT	20	114924	(CTGCGT)5-(CTGCGT)5-(CTCCAG)3	128
GSA00004	Pr032805700	scaffold_1	AGTTTGAGCGAGAGGCAATAG	21	117090	TCAAATAAAGTAGCCAGCGG	20	117220	(TGCAT)3	131
GSA00005	Pr032805701	scaffold_1	CGGTCAGAACACCCTGAATA	20	123315	GCTATTGGTGTTCCCCTGTT	20	123423	(TTGA)4	109
GSA00006	Pr032805702	scaffold_1	CGGGCATAGATAGATCGACA	20	125153	TCATAGGTTGCGCTCAGATT	20	125323	(AATC)4	171
GSA00007	Pr032805703	scaffold_1	AATAACGCTAGATGCTGGGC	20	153902	CCCATGTACGTGTGGATCTC	20	154072	(ATCTC)3	171
GSA00008	Pr032805704	scaffold_1	TCTATCCGCTCATCCAATCC	20	154000	TGACATCGAGGTACTGGTGC	20	154188	(GAG)6	189
GSA00009	Pr032805705	scaffold_1	TATGCAGGGATTCAAGAACG	20	157504	TTGGTAGCGAGGACAACAAG	20	157666	(GCCTA)3	163
GSA00010	Pr032805706	scaffold_1	GACGGAACGGAGGTAGAAGA	20	165933	TCAAGAAGACATTTCCGGTG	20	166095	(ATCT)4	163
GSA00011	Pr032805707	scaffold_1	ACACAAGCAGCTATGATCGG	20	184408	ACAGCACCACTGAGATGAGC	20	184559	(TCAAT)3	152
GSA00012	Pr032805708	scaffold_1	TGCATCTCAGGCCTATTCTG	20	188587	TCCTGCACAATGAGGAGTTC	20	188689	(GTC)6	103
GSA00013	Pr032805709	scaffold_1	GAATGCCAAGTTTGCTGTGT	20	208788	ATTTCAGATGGCCTTGATCG	20	208987	(GAA)6	200
GSA00014	Pr032805710	scaffold_1	TGTATCCTTTTGCCTTGTCG	20	209679	AAATAGCGACCCTTCCTCCT	20	209838	(AGGA)4	160
GSA00015	Pr032805711	scaffold_1	CCTAGTAGGGTGGTGGGGT	19	215557	GGATTTGGAGTTGATTTCCG	20	215735	(CTGGG)3	179
GSA00016	Pr032805712	scaffold_1	CGGAAATCAACTCCAAATCC	20	215716	CACAAGATCATCCCGACTTG	20	215824	(GCTAAT)4	109
GSA00017	Pr032805713	scaffold_1	TTGAGCAGACTCCTTTGACG	20	217104	GACTCCAAGACCGTGAGTTG	20	217282	(TCCGA)3	179
GSA00018	Pr032805714	scaffold_1	TGTTGTCCACCCTAACCAAA	20	222889	GCCAATCCGTGCCTATTATC	20	223082	(CCT)6	194
GSA00019	Pr032805715	scaffold_1	ACTGCTGCTGCTTGAATGAT	20	223178	AACAGTTGGATTGTTGCCTG	20	223363	(CCT)6	186
GSA00020	Pr032805716	scaffold_1	TACGTACCAACGAAACAGCG	20	240454	TATCCTTTTCAAACGAGGGG	20	240644	(CCAT)4	191
GSA00021	Pr032805717	scaffold_1	CAGACCAGCAAACAAACTGA	20	243301	CCTCTCCGGCCTGTTACTAC	20	243492	(CAT)6	192
GSA00022	Pr032805718	scaffold_1	GGCAGTGGGGATGAATTACT	20	246309	TAATTTGTTACGCCACCAGC	20	246418	(GCTTG)3	110
GSA00023	Pr032805719	scaffold_1	CATGCACCAGTGCTTCTCTT	20	249984	TTTGGACTGCAGCTTTTCAC	20	250162	(ATGCC)3	179
GSA00024	Pr032805720	scaffold_1	ATCGTTGTCGCAGGAAAGTT	20	272188	CGTACCCATCTCTTTACCCG	20	272370	(GAGAA)3	183
GSA00025	Pr032805721	scaffold_1	CAACCAACCCTAGATCCACC	20	272543	GAGCTTGTCGAAGAAGTCGG	20	272670	(CCGCCC)3	128
GSA00026	Pr032805722	scaffold_1	GGTGGTAAGTGGTAAGCGGT	20	287921	CTTCTTCATCGCTCTTGCTG	20	288060	(TCCAT)3	140
GSA00027	Pr032805723	scaffold_1	AAGTATGCAGGGATTAGCCG	20	301487	CCCAGCTCCAATAATTCCAT	20	301662	(GGATT)3	176
GSA00028	Pr032805724	scaffold_1	TATTGTTGGAGGAAGCAACG	20	309484	CATGCCTCTCTCCATCTTCA	20	309681	(GGAGAT)4	198
GSA00029	Pr032805725	scaffold_1	GTTTGCAGTAGAGACGCCAA	20	352402	GAGGATGGATGGATTTTGCT	20	352567	(CTTCC)3	166
GSA00030	Pr032805726	scaffold_1	GGCAAGGAAGAAGCAAGTTT	20	358963	GGTGCGTGCTCATTTTTG	18	359148	(AGCGT)3	186
GSA00031	Pr032805727	scaffold_1	CGCCACAGATTCTCAGTTGT	20	361585	AAAGTAGCAGTTGCGTGCAT	20	361741	(AGTT)4	157
GSA00032	Pr032805728	scaffold_1	TCTCTGTCCATGGCAATGTT	20	444267	TTCGACCTCAAATGTACCCA	20	444436	(CAA)6	170
GSA00033	Pr032805729	scaffold_1	GAACATGATGCGATTAACGG	20	466376	CCGGTCTTGAACATTCACAT	20	466518	(AATGCG)4	143
GSA00034	Pr032805730	scaffold_1	AAGAAGACAGGCCGCATCTA	20	534920	ACTTCCTGCTCCCTTCACC	19	535089	(CCTTG)3	170
GSA00035	Pr032805731	scaffold_1	TCGGCGATAGCAGAGTAGTG	20	547118	GATGAGATGGCCTTGCTGT	19	547314	(CATGGG)3	197
GSA00036	Pr032805732	scaffold_1	GGTCAAGTGGTAGCATGAGC	20	548493	ACAACAAAAGGTGGATGGGT	20	548610	(TTTC)4	118
GSA00037	Pr032805733	scaffold_1	GTCCCATCGTCTTTTTCGTT	20	559918	ACGATCTGTCGCCTGAAAAT	20	560114	(ATCC)4	197
GSA00038	Pr032805734	scaffold_1	CGGGGTGGTCTCTCTTTCT	19	587092	CCTTGTCATCCCGCTCTG	18	587286	(CGGC)4	195
GSA00039	Pr032805735	scaffold_1	CGCCTGCAATAAAATCTCCT	20	608465	CCTGCTCTCCTCTGGTTTCT	20	608574	(CAAAA)3	110
GSA00040	Pr032805736	scaffold_1	GAAGCCGTCGGTGCTAAT	18	608648	ACTCGTCGTCGTCGGATT	18	608784	(CCGCGA)3	137
GSA00041	Pr032805737	scaffold_1	CCTGCGATTAATCCCTGTTT	20	626013	GGAGCCTACGTCCATGGTTA	20	626123	(TTA)6	111
GSA00042	Pr032805738	scaffold_1	GTTACTCAAGGAGATCCGCC	20	630000	GTCTCCGGTTGGGAAACTTA	20	630168	(TCAGC)3	169
GSA00043	Pr032805739	scaffold_1	AGGTCCATTGACTTCGCTCT	20	633663	AAGCGGTGGTTGTAGGTAGC	20	633784	(AAAG)4	122
GSA00044	Pr032805740	scaffold_1	ATCAAAAGTTCTGCGAGCCT	20	699818	CGCCAATGATTGTTAGCTGT	20	700016	(CAAT)4	199
GSA00045	Pr032805741	scaffold_1	TTGGATGGAGATTCATGTGG	20	700707	CGGGGATGGTACGAAAATAC	20	700856	(TCCCCA)3	150
GSA00046	Pr032805742	scaffold_1	GCTGCAACGAGATGAGAGAG	20	727068	ACCTTCCTGAGTTCTGACGC	20	727253	(GCCGTC)3	186
GSA00047	Pr032805743	scaffold_1	GGTGGTAATCCCGTTCAATC	20	740547	CACTCATCCATTCGTCCTTG	20	740740	(GACGC)3	194
GSA00048	Pr032805744	scaffold_1	CTAACAGGGCCATGAGGAG	19	748665	GCAGAAGGAGAAGCCAGC	18	748798	(CCGGCG)3	134
GSA00049	Pr032805745	scaffold_1	CTCTCCGAGTCCAACAAACA	20	846628	GTTAGGGGAAAGGAACTCCC	20	846807	(CCCT)4	180
GSA00050	Pr032805746	scaffold_1	TGGCATGCTCCATAAACTTC	20	879553	TCCCTGATTCACTGCAAGAG	20	879735	(CTACAT)3	183
GSA00051	Pr032805747	scaffold_1	TTCAATCCTTAGCACGAACG	20	915179	CGACGTTATTTGTGCTTTGC	20	915377	(GATGG)3	199
GSA00052	Pr032805748	scaffold_1	AATCAGATGACCCGCTATCC	20	991685	GAGGAGAGGGTCAGGGTCTT	20	991873	(GCGACC)3	189
GSA00053	Pr032805749	scaffold_1	TCTTCGGAATTTCACTGTCG	20	1002501	CTGATCTCTTGCTCCGTGG	19	1002656	(AG)9	156
GSA00054	Pr032805750	scaffold_1	AAGGGTGACGAAACGAAAAG	20	1004304	CGAGAGAGAGGAAAGCGAGA	20	1004482	(CCCCT)3-(GCATC)3	179
GSA00055	Pr032805751	scaffold_1	CGGCGTCGTCGTATTTTAC	19	1004614	TAAATACCGAGCATCGGACA	20	1004781	(TTTCGT)4	168
GSA00056	Pr032805752	scaffold_1	CACCCCCACATGATAAAACA	20	1020932	AGCCCATCAAAGGTACCAAA	20	1021118	(ATTTTC)3	187
GSA00057	Pr032805753	scaffold_1	GTGACTGAACACAGGGTTGC	20	1028844	ACCCAAAAATCAGCTTCTCG	20	1029017	(GGGCA)3	174
GSA00058	Pr032805754	scaffold_1	CCAGGCTACCTTGGCTAGAG	20	1029183	TCCAAACTGGCACGTAACAC	20	1029375	(TGCTC)3	193
GSA00059	Pr032805755	scaffold_1	CTGGACGCAGGGAGTACTAAG	21	1030638	CGCTTTCTTTCCTCTGCTCT	20	1030817	(GGTAG)3	180
GSA00060	Pr032805756	scaffold_1	AGCTCCACTGCACTTTCCTT	20	1035282	CGCCTTTCGTCTCTCTCTTT	20	1035431	(CTCAC)3	150
GSA00061	Pr032805757	scaffold_1	CGAATTGAATTGGAGTGGTG	20	1068961	TGGGTTCGTGCTACTCCATA	20	1069154	(GCCG)4	194
GSA00062	Pr032805758	scaffold_1	ATACGTCGAACATTGACCCA	20	1088106	TATACGTTACTGCGCAAGCC	20	1088233	(AG)9	128
GSA00063	Pr032805759	scaffold_1	GGCCTACATGATGCCGTC	18	1097885	GTCACGAGGCTGTCCAGG	18	1098013	(CGT)6	129
GSA00064	Pr032805760	scaffold_1	TCGATGTTTGGATGGTAGGA	20	1114948	AAAGCCAGTTTCAGTGATGC	20	1115135	(GGCTGC)3-(GCAGCC)3	188
GSA00065	Pr032805761	scaffold_1	TTGGTTTGAGGAGCTCAGTG	20	1152457	GAAGATCTGCTTGATCGTGG	20	1152625	(ATGTG)3	169
GSA00066	Pr032805762	scaffold_1	TTGTCCTGCAGTGTACCATGT	21	1231601	ATACGCACAGAGGCTGACTG	20	1231792	(TTTTC)3	192
GSA00067	Pr032805763	scaffold_1	AAAGGAAAAGGAGGAGGGAA	20	1243326	ACTGGTGCGACAGAGGGT	18	1243469	(CCACG)3	144
GSA00068	Pr032805764	scaffold_1	TCTTTGGAGGAGGTGGCTAT	20	1268797	TCCCTCCTCTCTCTCTTCTAGG	22	1268930	(ATCTAG)3	134
GSA00069	Pr032805765	scaffold_1	CCACAGTTAATAATGCCCGA	20	1335241	CCTGGTGCTGATTTCGTTTA	20	1335353	(TTTCTT)3	113
GSA00070	Pr032805766	scaffold_1	GATTTCACACTGCATCGCTT	20	1340948	CTGCCAACGCTGTGAACTA	19	1341061	(GTCA)4	114
GSA00071	Pr032805767	scaffold_1	GTCGTTAGCAAATGCACGTC	20	1388222	CATGCCTCAATCATTTGACC	20	1388402	(CTTTT)3	181
GSA00072	Pr032805768	scaffold_1	CGGCTAACCAAATTCTAGCC	20	1409173	AATGCTTCTGATGTTGACGC	20	1409335	(GGGA)4	163
GSA00073	Pr032805769	scaffold_1	CAAGTCTTTGAACCGCACAT	20	1421276	CTTCTCGGAGGAATGAGGAG	20	1421470	(AG)9	195
GSA00074	Pr032805770	scaffold_1	GCCCTACTTGCGAATGGTTA	20	1446717	TAGGCTTCACACACTGGAGC	20	1446907	(ATTTTC)3	191
GSA00075	Pr032805771	scaffold_1	CGGTGGCAGACTTACATTTG	20	1464920	GTAGAGGCAGCGAACGAAG	19	1465059	(CTTTT)3	140
GSA00076	Pr032805772	scaffold_1	CTATCATCAATTGCCACCGT	20	1486115	TTGCTTTGCTTCACTTGCTC	20	1486285	(AGTTC)3	171
GSA00077	Pr032805773	scaffold_1	CAAAAGCACAGCCCAAGATA	20	1517283	TTCCCCTGTTCTCTTTGCTC	20	1517426	(GGCAC)4	144
GSA00078	Pr032805774	scaffold_1	GAAGCAAGAAGGGATGAAGC	20	1631997	CCTTGAATGCGAAGGTAGGT	20	1632126	(ATC)6	130
GSA00079	Pr032805775	scaffold_1	TTCTTGACCTTCTTCTCGCA	20	1633934	TTGTGTTTGCAGCATGTGTC	20	1634112	(CAAAA)3	179
GSA00080	Pr032805776	scaffold_1	GGAGGTATGGGGAATTTGG	19	1644466	AGAGACCGTCCTCCTCACAT	20	1644589	(ATGGGG)4	124
GSA00081	Pr032805777	scaffold_1	TAGGACATTCCCACGAACAG	20	1687821	ATATGCGAGAAGCACAAAGC	20	1687985	(AGCT)4	165
GSA00082	Pr032805778	scaffold_1	AAAAGGTCCAAAACCACCAG	20	1710387	TCCAGGTCCTGCATGTGTAT	20	1710543	(ATCAGA)3	157
GSA00083	Pr032805779	scaffold_1	GATCTCGATCTCCATCCTCC	20	1711002	GGAAAAGCGGAAAAGCTTAG	20	1711172	(AGGTGG)3	171
GSA00084	Pr032805780	scaffold_1	TGCACTGTGAACAACCTTGA	20	1755567	AAGGAAAAATCGCCAGTGAC	20	1755731	(AGATG)3	165
GSA00085	Pr032805781	scaffold_1	GTGATCGCCTCATCCATTC	19	1914439	GCCTCTGCTTAATGGCCTAA	20	1914600	(TGGAC)3	162
GSA00086	Pr032805782	scaffold_1	CCAACTCATCAATGGCGTAG	20	1936637	GGATCGATCAATCTTGGCTT	20	1936818	(TCCT)4	182
GSA00087	Pr032805783	scaffold_1	GGATAGATAGGAAGCGCCAG	20	1946181	TGTGCTGCTGATGAGATGAA	20	1946352	(GTTGCA)3	172
GSA00088	Pr032805784	scaffold_1	CACCAGATCGAGGACCACTA	20	1976181	GGCCTAACTTTGACCTCCAG	20	1976332	(GCTT)4	152
GSA00089	Pr032805785	scaffold_1	CACTACTGCCTACTGGCTGG	20	2002289	ACAATCATCCGCACGTTTAC	20	2002394	(CAAGC)3	106
GSA00090	Pr032805786	scaffold_1	CCTCTCCAAGCCAATCATTC	20	2014740	AGGTGTCTCTGTGGCCTACC	20	2014925	(GTCAG)3	186
GSA00091	Pr032805787	scaffold_1	ACTTCCGCTGTGCTAGGTGT	20	2036504	GCTTGGTAGGGTAACTCGGA	20	2036626	(CCTA)4	123
GSA00092	Pr032805788	scaffold_1	AACAACTGTGTCAGGGCTCA	20	2066526	CAGCTGCAAGACAGATCCTC	20	2066694	(AACA)4	169
GSA00093	Pr032805789	scaffold_1	GTTTTGGGGGTTTAGGGTTT	20	2067296	GGTCGACGGAGTTGATGTC	19	2067478	(GGGAT)3	183
GSA00094	Pr032805790	scaffold_1	CAATTTCTTCTCTGGCCTGG	20	2154379	ATTGCACTACAAGTCAGGCG	20	2154571	(AGATG)3	193
GSA00095	Pr032805791	scaffold_1	GTCCCATGGTGAGTGTGTGT	20	2161039	CCTTTTCCTCTCGCTTTCTC	20	2161165	(GCTCC)3	127
GSA00096	Pr032805792	scaffold_1	GAGCCTAGTCAGGGATGGAC	20	2179715	CCGGGTGACTGTCCTCTAAT	20	2179858	(GCATAG)4	144
GSA00097	Pr032805793	scaffold_1	GCTCCTTTGCACTTGGTTTT	20	2190011	ACGGTAAAAGACCGAACCAG	20	2190158	(CGGAC)3	148
GSA00098	Pr032805794	scaffold_1	CTCACGACAACGCAACTTTC	20	2230098	GCAAGGAGGAGATTCCAATG	20	2230228	(ACTGC)3	131
GSA00099	Pr032805795	scaffold_1	GGGATTCTTGAAGGGTGATG	20	2274469	AACAAGGCTTCACTTGTCCA	20	2274599	(CGG)6	131
GSA00100	Pr032805796	scaffold_1	CCCGACTCCTTTTCCTGAT	19	2302824	GGTGGGTCGCTTCTTTTATG	20	2302970	(CTGG)4	147
GSA00101	Pr032805797	scaffold_1	AACGAAAGTCAAGGGTGAGA	20	2305486	GCTTAACTTCTTTGCCAGCC	20	2305648	(AAATGC)3	163
GSA00102	Pr032805798	scaffold_1	AAGCATGGTTCCACTTGTCA	20	2322100	CCTGCTAGATTGAGGAAGCA	20	2322262	(TTTTCT)3	163
GSA00103	Pr032805799	scaffold_1	TTTACCATAGCCTTGGCCTC	20	2366811	CTGATGCTTTTCATCTTGCC	20	2366996	(AGTTTC)3	186
GSA00104	Pr032805800	scaffold_1	CCACATGCAAGGCTAAGGTA	20	2375187	CGGTGAGGCCCAAATTATAC	20	2375331	(TCAGC)3	145
GSA00105	Pr032805801	scaffold_1	TATGCGGAAGTCTGCTATGC	20	2453508	ATGGGATCCAAACATGCTCT	20	2453643	(TGTC)4	136
GSA00106	Pr032805802	scaffold_1	AGGCCCACCAGATAAAGTTG	20	2485921	AAGCTGGGGATAGGCTACAA	20	2486072	(AAAAT)3	152
GSA00107	Pr032805803	scaffold_1	GGTCTCAGTGTCCCTCGATAA	21	2486835	GATGTCAAACGTGCACCACT	20	2487003	(GCA)6	169
GSA00108	Pr032805804	scaffold_1	CTTGCCCGTGGAGAGTATTT	20	2530945	CAACAAAATGGACGCTCAAC	20	2531099	(TTTTG)3	155
GSA00109	Pr032805805	scaffold_1	TATTCCCCTGCGATCTATCC	20	2533294	GCTAGCGCACGTACACCTAA	20	2533488	(GC)9	195
GSA00110	Pr032805806	scaffold_1	ATATACAATCCCCTTCCCCC	20	2537436	CGGTTGGTCATGAACTTGC	19	2537624	(GCAG)4	189
GSA00111	Pr032805807	scaffold_1	CATCGACAAGAAGACCCAGA	20	2542139	TACTTGTGCGATGGATGGAT	20	2542337	(ACGT)5	199
GSA00112	Pr032805808	scaffold_1	AAGATGTAGGGGACCAGTGC	20	2542810	GTTCGGAGGAATCATTGCAT	20	2542942	(GATGC)3	133
GSA00113	Pr032805809	scaffold_1	ATGCATGGCTTTATCTTCCC	20	2543034	ATGGTGATTTCCAAGGCAGT	20	2543229	(GCGGC)3	196
GSA00114	Pr032805810	scaffold_1	ATGGTAGTACATGGGCAGCA	20	2545767	CGATGGTGAGGGTCAGAGAT	20	2545938	(TCTCC)3	172
GSA00115	Pr032805811	scaffold_1	ACCAAGAATGCCAGACACAG	20	2558463	TGGATGGATGAGTCCAAGAA	20	2558600	(TC)9	138
GSA00116	Pr032805812	scaffold_1	TTGACTGACGTGCGATACAA	20	2558717	GGCACAAACATTGTCGTCTT	20	2558825	(AAACA)3	109
GSA00117	Pr032805813	scaffold_1	TCTTGACCTGCAGTTCCTTG	20	2647668	CTCAGCTCACAAGGCCAATA	20	2647839	(TGGGG)3	172
GSA00118	Pr032805814	scaffold_1	GGTGGAGCACAAGAGCACTA	20	2741840	TACTACGCACACCCAACACA	20	2742038	(TTTTC)3	199
GSA00119	Pr032805815	scaffold_1	AGAAGAAGACGGACGGCTAA	20	2753577	ACAATAACCCTGCCCTCAAG	20	2753728	(CATG)4	152
GSA00120	Pr032805816	scaffold_1	CAAGCCTTTGTGCGTATTGT	20	2909333	CGCGTGAGAGATAGAGACGA	20	2909512	(CTTTTC)3	180
GSA00121	Pr032805817	scaffold_1	CAAGCTCACCAACCTAGCAT	20	2946869	AAGTGAGTAAAGGCGGTGGT	20	2947031	(C)18	163
GSA00122	Pr032805818	scaffold_1	GAACAAGAGGGGAAAATCCA	20	2950768	GCCAATCTCTCGTCTCTGC	19	2950955	(AAGA)4	188
GSA00123	Pr032805819	scaffold_1	GCCTTATCTTCTCCTTCCCC	20	2997544	CCATTGTTCATAAGGCGTTG	20	2997705	(TCGCC)3	162
GSA00124	Pr032805820	scaffold_1	TCCCTGCTTCGTACTCATTG	20	3026946	AAAGGAAACCGAGAGAACAC	20	3027112	(CT)9	167
GSA00125	Pr032805821	scaffold_1	TCGTATCTCGCAATGATGGT	20	3061788	AATCGAATCATCCTTCCACC	20	3061916	(CATC)4	129
GSA00126	Pr032805822	scaffold_1	GTCCAGTTGGTGACGCTG	18	3079969	TCTGAACCTGCGGTCCTAC	19	3080085	(CCG)6	117
GSA00127	Pr032805823	scaffold_1	TCACTACTTGGAAGCATGGG	20	3081324	TGCTCATGTCAAAAGTTCCC	20	3081499	(AAAAG)3	176
GSA00128	Pr032805824	scaffold_1	TCCTCCACTGTTGAATCCAT	20	3135720	GTTATGTGGCTGCCCATGT	19	3135919	(ATAGA)3	200
GSA00129	Pr032805825	scaffold_1	CTTCCCGCCAGAAATTTTAC	20	3196560	TTCAGTTCACGCGTCCTATC	20	3196692	(ATCCT)3	133
GSA00130	Pr032805826	scaffold_1	AGCCAAACAGGAAAACCACT	20	3200272	TTCGGGTAACGTATTCACCA	20	3200437	(GTCACA)3	166
GSA00131	Pr032805827	scaffold_1	AGGCGGAGACAAGAAGAGG	19	3200936	ATAAAAGCGCCACCTCACTC	20	3201129	(CCTCA)3	194
GSA00132	Pr032805828	scaffold_1	CTCCCAAACCACCCTTTTTA	20	3223705	CCGTGATGTTGTTGCTCAC	19	3223877	(AGCC)4	173
GSA00133	Pr032805829	scaffold_1	CTCTCGCCGCTACAGGTAAT	20	3224345	TAATAAGGAGGTGCTGGCTG	20	3224542	(GTCCT)3	198
GSA00134	Pr032805830	scaffold_1	TGAATAATTGTGTGGCTCCG	20	3297426	TCAGGTTTCGCACAACTAGC	20	3297603	(AATTT)3	178
GSA00135	Pr032805831	scaffold_1	GGCTTGAGCCAGTACAACCT	20	3309128	TTTGACATGCGAAGAGTGTG	20	3309264	(ACCCCC)3	137
GSA00136	Pr032805832	scaffold_1	CATGGACATATTCACCAGCC	20	3383106	CACATGAGACAAGGCAACG	19	3383226	(CGTCG)3	121
GSA00137	Pr032805833	scaffold_1	AAGCTACCCGTAGAGCGAAC	20	3383764	ACCGTCTCCATGATCAGTCA	20	3383958	(CAGC)4	195
GSA00138	Pr032805834	scaffold_1	GCACACACACACTGAAGCAG	20	3384359	TGAGCGCTTTAGGGTACACA	20	3384539	(CAGCT)3	181
GSA00139	Pr032805835	scaffold_1	CTAGAACAATTGCAGCGCAT	20	3484376	CAAGGACCAAGATCAGAGCA	20	3484514	(TAGC)4	139
GSA00140	Pr032805836	scaffold_1	GCTGCACGCTAGTGTAGCTC	20	3486569	GAGCAAGGGAGCTTATTTGG	20	3486753	(CTAGC)3	185
GSA00141	Pr032805837	scaffold_1	GGAGGTACCTTCAAGGAGCA	20	3488589	TTCTTCATCCCCACTTCCTC	20	3488741	(GAGGGG)3	153
GSA00142	Pr032805838	scaffold_1	CGCATCATACTCACCAAACC	20	3500706	AGCTGCTCTGATCCCATACC	20	3500880	(CTAG)4	175
GSA00143	Pr032805839	scaffold_1	GGTGTGCGTAGTAGTCGGTG	20	3596885	GCAACTCCTAACGGATCGTG	20	3596988	(GAGTT)3	104
GSA00144	Pr032805840	scaffold_1	ATCGACAGAGTCCCGCAC	18	3645386	TCTCCAAGCATAGAGCCAGA	20	3645493	(CACC)4	108
GSA00145	Pr032805841	scaffold_1	GTTAGGACAAGGGAACGGAA	20	3680143	GAGACCGCGAGGAACTCTAC	20	3680244	(TGAGA)3	102
GSA00146	Pr032805842	scaffold_1	CTAACAGGAATTCGCTCGC	19	3707607	TTGTGTCTGGGTCAGGGTTA	20	3707783	(CCG)6	177
GSA00147	Pr032805843	scaffold_1	TTAACATTGCCCCAGCACTA	20	3737849	TTGCAAGGTTGATGGAGAAG	20	3738027	(CCCT)4	179
GSA00148	Pr032805844	scaffold_1	TCCCTCCTCCTGACAAAGAC	20	3737960	GAGGGGGATATAAGGAGGGA	20	3737152	(CTCGC)3	193
GSA00149	Pr032805845	scaffold_1	GCAGCAAGACGAAGCTACTG	20	3770382	TAGCCCGATCAAACACTCAC	20	3770529	(AAG)6	148
GSA00150	Pr032805846	scaffold_1	TCGTGAGTCTCCAGCATCTT	20	3771349	AACGAACCCTGTCGATTAGC	20	3771463	(GCTTC)3	115
GSA00151	Pr032805847	scaffold_1	TTCATGTACAAAACCCACGG	20	3784727	TCAAGAAGCAGCCATGTAGG	20	3784897	(GGGTT)3	171
GSA00152	Pr032805848	scaffold_1	GATGAAATTAGTGCATCCGC	20	3837229	GCCATTGCGATACAAATACC	20	3837370	(AT)9	142
GSA00153	Pr032805849	scaffold_1	CACCTACGCGCTTCACTAGA	20	3906882	GAACAGAAGAAGGCCAGCTC	20	3907001	(GCAGA)3	120
GSA00154	Pr032805850	scaffold_1	GCCACCATCTTCTCGATCTC	20	3940811	GTTCCACTTGGGGACCTTC	19	3940990	(ATGGAC)3	180
GSA00155	Pr032805851	scaffold_1	GTCAGGAGGAAGGTCCAGTT	20	3970988	GAACTACTCGTGCGGCCT	18	3971158	(CGACGG)3	171
GSA00156	Pr032805852	scaffold_1	CAAGCAAATGAGCACCAACT	20	3987942	GATTTTTAGGCACGCTAGGC	20	3988113	(CGGCA)3	172
GSA00157	Pr032805853	scaffold_1	CCACAGGTTGACAGGTTGAC	20	3995180	ACCTGTTCCGTCCTTCTCG	19	3995379	(GGCGCG)3	200
GSA00158	Pr032805854	scaffold_1	TTCTCGTCAGAGGTCACTCG	20	4105415	GGGACGATAACGAAGTGAGG	20	4105569	(CGCCAC)4	155
GSA00159	Pr032805855	scaffold_1	TGCCTCCATCTCTGTGTCTC	20	4179600	TTCACAAGTGGGTGCTTCTC	20	4179778	(CCCA)4	179
GSA00160	Pr032805856	scaffold_1	GAAAACCCACAACCTCAACC	20	4195035	GCTAGGGTTTCGACTAACGC	20	4195207	(TCGC)4	173
GSA00161	Pr032805857	scaffold_1	CCGTGTCGGCTACATACCT	19	4205498	GCGTACACGTAAGCGTCTCT	20	4205655	(CCGG)4	158
GSA00162	Pr032805858	scaffold_1	ATCCATGTGTTCCGCTCC	18	4221378	CCTGATGTGATTTCTCGGG	19	4221572	(TAGCT)3	195
GSA00163	Pr032805859	scaffold_1	ACCTTCTACACGGCATTCCT	20	4237377	GGATCAAAGCAAAGACAGCA	20	4237492	(TCTT)4	116
GSA00164	Pr032805860	scaffold_1	GCACACAAACAGAGTCAGGG	20	4245311	CTGATCGATCTTGTGATGGG	20	4245508	(AGCTG)3	198
GSA00165	Pr032805861	scaffold_1	AGCTAGAGGACGGAGGAGG	19	4246836	GAACCTCATGAATGATGGCA	20	4246991	(ACGCG)3	156
GSA00166	Pr032805862	scaffold_1	GAGCGGAGGAGGTAGGTTTT	20	4293571	ACGGACGTGTACCTTATCCC	20	4293738	(TCGTT)3	168
GSA00167	Pr032805863	scaffold_1	GTGTCCACACAGAAGCATGG	20	4322460	ATCACAATTGCGAGCAGCTA	20	4322621	(GGCAG)3	162
GSA00168	Pr032805864	scaffold_1	GGAGACGACAGCAACAGAAA	20	4323998	AAGGAGGAAGACGAACAAGG	20	4324157	(CCTCT)3	160
GSA00169	Pr032805865	scaffold_1	AATCACTCTCCCGCTTGTCT	20	4406484	TCTCCTTTCACCAAACCACA	20	4406603	(GCCG)4	120
GSA00170	Pr032805866	scaffold_1	CTCATCCAGCATCTGAGCA	19	4440826	CTTTGACAGAAGCACCTCCA	20	4440988	(ATGGAC)3	163
GSA00171	Pr032805867	scaffold_1	TTCCTCAAGGAGGAGGAAAG	20	4449828	GACGACAACGACGAAGACAT	20	4449963	(CCGC)4	136
GSA00172	Pr032805868	scaffold_1	CTTCTGTAACTTTGCGTTCGAG	22	4450684	GTCGACAAACGATGAAACGA	20	4450844	(GCTCT)3	161
GSA00173	Pr032805869	scaffold_1	GAAATGAAACTGGTCACCCC	20	4491693	GTCGGGTATGGGACAGAGAT	20	4491865	(CTGC)4	173
GSA00174	Pr032805870	scaffold_1	AAGGCAAGGGAAGTCAGTGT	20	4526601	GTACGGGTTGCCAAGAATG	19	4526785	(AGGCA)3	185
GSA00175	Pr032805871	scaffold_1	ACTGTCAGGTCAACTGCGAC	20	4532857	GCTAGGGAAGGTGGGTAGTG	20	4533049	(TTGAC)3	193
GSA00176	Pr032805872	scaffold_1	TGTCGAACACGGTCAAGAAC	20	4573082	CTTCTGCGCTCTCTGTTCAC	20	4573208	(CGCCGG)3	127
GSA00177	Pr032805873	scaffold_1	GTGGGCATAAACGACATGAA	20	4578368	GATTGCAAACGGACATGAAG	20	4578527	(AAAAC)3	160
GSA00178	Pr032805874	scaffold_1	CAAGTGTTGGAAGTGTTGGG	20	4641465	AATTGGTCGTCTGAAACCGT	20	4641598	(TTGGTG)3	134
GSA00179	Pr032805875	scaffold_1	CACAAGTTGTCACTGGTAAGCA	22	4641648	GCTTCCAACGCACTCTGTAA	20	4641786	(GCGCTT)3	139
GSA00180	Pr032805876	scaffold_1	CAGGGAAAAGGAGAGGAAGA	20	4644223	AAGTCTGTCAGATTGCGTGC	20	4644422	(CGC)6	200
GSA00181	Pr032805877	scaffold_1	GCATCAACATCCACTGATCC	20	4720231	CTAGCAGCAAGCAAATGGAA	20	4720360	(CTGCA)3	130
GSA00182	Pr032805878	scaffold_1	ACGCACCAAAAGAAAGAAGC	20	4723198	TGTGGACTCGGCTACTTGAG	20	4723342	(GA)9	145
GSA00183	Pr032805879	scaffold_1	CTCGTAGAGGGTCTTGCTCC	20	4819315	CATTCCTCACCAGTCACCAC	20	4819493	(TCGGCG)3	179
GSA00184	Pr032805880	scaffold_1	ACGCTGCATTCATAGGACAG	20	4884361	TAGGATCGACGTAGCACTGG	20	4884519	(AAAAG)3	159
GSA00185	Pr032805881	scaffold_1	TTGTTACGAAAGAGGGGTCC	20	4903002	TCAGCAGTCACCAGATCTCC	20	4903141	(GTGCT)3	140
GSA00186	Pr032805882	scaffold_1	ATTGGTAGCTGGCTTGATCC	20	4972405	TATAGCCGGTGGAGAGGAAC	20	4972546	(GGGGTG)3	142
GSA00187	Pr032805883	scaffold_1	CTAGGGGAAACACCCAAGAA	20	4990866	CTTCTTCTTCCTGCTCCGTC	20	4991053	(CTTC)4	188
GSA00188	Pr032805884	scaffold_1	TGCTACATGTCAGGCAACAA	20	5023336	ACATTCCAACCTGAAGGAGC	20	5023487	(TTTTC)3	152
GSA00189	Pr032805885	scaffold_1	GTAGGTGTCTTCGGCTCTCC	20	5105909	AGCACAATCGAGAACAAGCA	20	5106043	(CTTT)4	135
GSA00190	Pr032805886	scaffold_1	GAACCCTTTCCAGTGCCTTA	20	5162244	ACAAGATTGACACGCAAAGC	20	5162361	(TCTTT)3	118
GSA00191	Pr032805887	scaffold_1	AGAACGGATGTAGAGGCGAT	20	5170028	CTCTCCGTCCCACCTGTATC	20	5170223	(GGGGC)3	196
GSA00192	Pr032805888	scaffold_1	CACCAGCATTCCAGCAATAG	20	5185379	TCAGTTATGCCGGTTCATCT	20	5185494	(CCAA)4	116
GSA00193	Pr032805889	scaffold_1	CAACACACACGCCCACAC	18	5186307	CAGCAGCGGTACGATCAC	18	5186488	(CCCTG)3	182
GSA00194	Pr032805890	scaffold_1	GACTGACCGGATCCTAGTGG	20	5255265	ATCACGAAAAAGGAACTGGC	20	5255401	(CGCA)4	137
GSA00195	Pr032805891	scaffold_1	TCTTGGTTGGAACCGTCATA	20	5284167	GATCGCTGGAGTGATGAATG	20	5284306	(TGACC)3-(TGACC)3	140
GSA00196	Pr032805892	scaffold_1	GTCCAATCCGGCAAGTAAAA	20	5319254	GAAAAAGCCCAACTTTCCAG	20	5319414	(GGAA)4	161
GSA00197	Pr032805893	scaffold_1	GCTTGCTGCTACCTTGGTTT	20	5330191	ACATGCGCTACCAGACAGAC	20	5330388	(ATGC)4	198
GSA00198	Pr032805894	scaffold_1	GAGGAGACGGAGCCTATGAC	20	5336910	CGGATCCAGTTTTGGAACTT	20	5337087	(ATATAG)3	178
GSA00199	Pr032805895	scaffold_1	CACTGCTTTCAGGTCGTCTC	20	5356855	GAGGAAATAAAGCCAAGCGA	20	5357007	(CCATC)3	153
GSA00200	Pr032805896	scaffold_1	TCTCCCAAGCCACGTATGTA	20	5362152	CCACACACTACCAAGCAAAG	20	5362322	(TTGC)4	171
GSA00201	Pr032805897	scaffold_1	CCGCTGCTTAGAGAAAGAGG	20	5413498	TCAGCGATAATCCTCAATCG	20	5413678	(GTT)6	181
GSA00202	Pr032805898	scaffold_1	GATCCACTGTATCTGGCACC	20	5439914	GTGATCTGGTGGATCTGGC	19	5440054	(AGCCC)3	141
GSA00203	Pr032805899	scaffold_1	TGGACAGAGCCCTGATGATA	20	5440894	AGCATGTGAAGAACGGCTACT	21	5441091	(TG)9	198
GSA00204	Pr032805900	scaffold_1	TTATCGCCTCCCGTACAAAT	20	5454908	ACCCTCACCAATTTAATCCG	20	5455074	(GATC)4	167
GSA00205	Pr032805901	scaffold_1	GTTCTGTTGCACTTCGTCGT	20	5483363	TTTCTCAGCTCTCCGATCCT	20	5483506	(ATGCC)3	144
GSA00206	Pr032805902	scaffold_1	GAAGGCCTAAGCTCAGTTGG	20	5492350	AAAAGGGTATCAGTGGCGAG	20	5492482	(GCCGTG)3	133
GSA00207	Pr032805903	scaffold_1	GAAGGAACCAGCAAAGAACC	20	5507894	GTCGCCTAAGATGTGGGGT	19	5508055	(CGC)6	162
GSA00208	Pr032805904	scaffold_1	GTGCCCCATTCTCAAATGTA	20	5519383	GAAATCGTGGGAAACGGAC	19	5519555	(TATCTA)3	173
GSA00209	Pr032805905	scaffold_1	GGAAGGAGGAGGTTGGTGAC	20	5519902	TCCTCCTCTGCTCTTCTTCC	20	5520085	(CGC)6	184
GSA00210	Pr032805906	scaffold_1	TTTCCCTGTCAGAATTGCAG	20	5520110	CTAAGCCTACCAAACCTGGC	20	5520300	(TGGGC)3	191
GSA00211	Pr032805907	scaffold_1	TGTCTCTGCCATCTACCGTC	20	5520936	CCGAGAGTGCTTGTCCTCTT	20	5521109	(TC)9	174
GSA00212	Pr032805908	scaffold_1	TACCGTGAAGGGAAGGAGTC	20	5590149	GACATGATGGTCGATGAAGG	20	5590259	(CTCC)4	111
GSA00213	Pr032805909	scaffold_1	GCCACCTTCCCTTTGTACTC	20	5596488	CGCTCGTGAACTTCCTCAC	19	5596678	(CGCCG)3	191
GSA00214	Pr032805910	scaffold_1	AGCTGTTGAGATTTGGAGAGTG	22	5638673	CTGTCAAGCAGAGCAAGAGC	20	5638835	(TTGGAG)3	163
GSA00215	Pr032805911	scaffold_1	GTGGCTGTGACTGGGACTTT	20	5668122	CAGAAGACTGCTCGTCCAAA	20	5668267	(GCCACC)3	146
GSA00216	Pr032805912	scaffold_1	GTAGCTTTCTTGCCGTCTCC	20	5730835	TCATGCTGCTCACTGATAAGG	21	5730994	(AAAT)4	160
GSA00217	Pr032805913	scaffold_1	CAATCAACGTCCAAATGAGG	20	5758626	TTCTCCACCCTCGACTCTTT	20	5758783	(GGAAC)3	158
GSA00218	Pr032805914	scaffold_1	TCAGGAAGGAGGTGGATTTC	20	5769275	CATCAAGAGCTAACAGCCCA	20	5769449	(T)18	175
GSA00219	Pr032805915	scaffold_1	AGGTAATCGTGGATCGTCCT	20	5872515	AGTACTCGACACGGGGACAC	20	5872697	(CGCCGG)3	183
GSA00220	Pr032805916	scaffold_1	AACGACCATCCAACTCACAA	20	5875895	AGACACGTTCGCTTGCAG	18	5876046	(AGCTCC)3	152
GSA00221	Pr032805917	scaffold_1	TTCAAAGTCCAACACACGCT	20	5900726	TCTGGACCTGGATGTACCAA	20	5900924	(GAAAAG)3	199
GSA00222	Pr032805918	scaffold_1	ATGCAAAACACTTCTGCTGC	20	5916160	ACTTGAGCAAACAGTTCCCC	20	5916352	(CGGCC)3	193
GSA00223	Pr032805919	scaffold_1	AGTCAGAGGGAACCATGAGG	20	5952660	AGCAGCAGCTAATGGGAGAG	20	5952823	(TGCCTG)3	164
GSA00224	Pr032805920	scaffold_1	CAGGAAGCCAAGGAAAACAT	20	5960316	TCCTCCCAAGCTCAAAGTCT	20	5960485	(CAAAA)3	170
GSA00225	Pr032805921	scaffold_1	TGGCAAGCAGAAAGACAGAC	20	5964144	ACGCGGTTTCTTCTTGAGTC	20	5964315	(CCTGC)3	172
GSA00226	Pr032805922	scaffold_1	GTTCGCTTAATGTTCCGTTG	20	5967547	TCTCAAGAGGACACCGATTCT	21	5967744	(GGTCC)3	198
GSA00227	Pr032805923	scaffold_1	GAGATAAGGATTGGGTGCGT	20	5994164	GTCCAAGAAGAAGACGAGCC	20	5994265	(GGGC)4	102
GSA00228	Pr032805924	scaffold_1	GACAGGGACACACGGCTC	18	6060554	GTTTGTGTGTGTGTGGGGAG	20	6060735	(CCTTT)3	182
GSA00229	Pr032805925	scaffold_1	CTCCCCACACACACACAAAC	20	6060716	ATTATTATTGCGAGACGGGG	20	6060890	(GGCGT)3-(GCCG)4	175
GSA00230	Pr032805926	scaffold_1	TTATTCGTCTCCCGGATCTC	20	6083690	GAGCGTGGGGAATTTGAA	18	6083795	(TCCCC)3	106
GSA00231	Pr032805927	scaffold_1	TTCAAATTCCCCACGCTC	18	6083778	GTAGTCGGAGGACTTGTCGG	20	6083959	(CTCCGA)3	182
GSA00232	Pr032805928	scaffold_1	GAGAAGTCGAACGGAGGAAG	20	6093103	GCTACAGAAGCTGACCACTCC	21	6093257	(G)18	155
GSA00233	Pr032805929	scaffold_1	TTACTACGACGCAGCTCCTG	20	6179133	GCGAGAGATATATGGACGCA	20	6179266	(TCGGC)3	134
GSA00234	Pr032805930	scaffold_1	GCTGCAATGATGAGTGTGTG	20	6183309	GTCGAGTCAGCAGTCAGCTC	20	6183426	(TGGGA)3	118
GSA00235	Pr032805931	scaffold_1	GTTGGTGTTCATCATCCTGC	20	6185113	GCTGGTGACTTCCCTCTCTC	20	6185309	(GCAGGG)3	197
GSA00236	Pr032805932	scaffold_1	TCAAGAGGCTACATCGTTGG	20	6193319	CTGCCGCACGTACTAACAGT	20	6193483	(TAC)6-(GCATT)3	165
GSA00237	Pr032805933	scaffold_1	CAGATTTCCGGCTCTTTTTC	20	6235359	TTTCTTGCAGTTCCAGTTGC	20	6235553	(TGCCA)3	195
GSA00238	Pr032805934	scaffold_1	CCGCTTGTGCTTCAGATAGA	20	6236723	CTGTTTGGGTGATCGAGCTA	20	6236845	(ATTA)4	123
GSA00239	Pr032805935	scaffold_1	CCCTCTAGTGCGAGTCAACA	20	6249711	CTAGAAGAGAAGGAAGGCCG	20	6249905	(GGTTC)3	195
GSA00240	Pr032805936	scaffold_1	AGTCTCACCAGGCAACCC	18	6249828	GCTTCTCTTTTGCTTTTGGC	20	6250027	(GTCTC)3	200
GSA00241	Pr032805937	scaffold_1	TACCGAGAAGCACAAGCAAA	20	6275427	CCTAAACCCACCGTGCTTAT	20	6275611	(CGG)6	185
GSA00242	Pr032805938	scaffold_1	TGAGAGTGTAAGGTGGTGGC	20	6294703	ATATCCAGCAGCTTTGCCTT	20	6294865	(AGGCCA)3	163
GSA00243	Pr032805939	scaffold_1	ACATCCCCAATAGAGCACAA	20	6308125	TCAGGAAACTCAGCCATCTG	20	6308278	(TGATG)3	154
GSA00244	Pr032805940	scaffold_1	TCTCTATTCCCTCCTCTCTCTCTC	24	6417916	GTGCCATTCCAACCTTCTTT	20	6418025	(TCTAGA)3	110
GSA00245	Pr032805941	scaffold_1	CCAATCCTACACACCAGCAG	20	6423491	CTATCATTTGAGCTCACGGC	20	6423659	(GCCGCT)3	169
GSA00246	Pr032805942	scaffold_1	CAAAGGATATGAAGCAGCCA	20	6443144	AAAGGGCAAGGAGATTTGAG	20	6443269	(CTCC)4	126
GSA00247	Pr032805943	scaffold_1	AGCAGCAGCAAGAACACATC	20	6465215	CCACCAGCTCAACAAATCAA	20	6465381	(CGA)6	167
GSA00248	Pr032805944	scaffold_1	TGTTCCAATCCAACTAACCG	20	6469004	GTAAGGGAGCTGCCGATTAT	20	6469175	(GTTGA)3	172
GSA00249	Pr032805945	scaffold_1	ATCCTACCAACGGAAATTCG	20	6479804	GGACCCCTCATCCTTACCTC	20	6479976	(GAGC)4	173
GSA00250	Pr032805946	scaffold_1	GAGATGGGATCGGAATATCG	20	6480228	TAGTGGCTAGTGGAGTGGGC	20	6480424	(CGGTG)3	197
GSA00251	Pr032805947	scaffold_1	CAAGCAGTGAGCATCCACTT	20	6522464	TTCTTCCCACTGATCCAACA	20	6522656	(AAGAA)3	193
GSA00252	Pr032805948	scaffold_1	CAGCGTGTTCTCGTTCGTAT	20	6564103	AGGGAAGAGGGAACACGAG	19	6564280	(GAG)6	178
GSA00253	Pr032805949	scaffold_1	GGTACCTGGAGCTCCTTCTG	20	6581305	TCATCCATCTGGGTAGTCCA	20	6581484	(ACAGCA)3	180
GSA00254	Pr032805950	scaffold_1	GAAACTGCAGGGAGCATACA	20	6703226	GCTGCTCATGATCTGCCTAT	20	6703382	(G)19	157
GSA00255	Pr032805951	scaffold_1	AGGGTTGGAAGGTGAGGATT	20	6710968	TCCTGTGAAACAAGTATCAGCC	22	6711163	(C)18	196
GSA00256	Pr032805952	scaffold_1	GCAAGCTTCTCCATCTTCAA	20	6752738	CAATGCTGTTTTTGGTACGG	20	6752878	(ATCCAA)3	141
GSA00257	Pr032805953	scaffold_1	TTTAGGAACCTCCCCACGTA	20	6753777	TGAAAGGGAAGAAAGAGGGA	20	6753888	(TCG)6	112
GSA00258	Pr032805954	scaffold_1	GACCATTTGATGACCCAACA	20	6757674	AGATGGTCACACCCCCAC	18	6757865	(ACCAG)3	192
GSA00259	Pr032805955	scaffold_1	CTTGCCCCTCTGTCTCTCTC	20	6759391	CTTCGTCGAGTAGCAAGCAG	20	6759571	(CGTGA)3	181
GSA00260	Pr032805956	scaffold_1	GATGTGTCATTGCGCTGTTT	20	6771906	CCAGCCACTTCAGAAGACAC	20	6772026	(AAG)6	121
GSA00261	Pr032805957	scaffold_1	GATTAGGAGTGCCCTTTTGC	20	6831577	AGGGAATCCAACAAAGCATC	20	6831765	(CAG)6	189
GSA00262	Pr032805958	scaffold_1	CAATTCTTCGTACCCCTCGT	20	6839662	GAACAAGTACTCCGACCCGT	20	6839833	(TTTTCT)3	172
GSA00263	Pr032805959	scaffold_1	GCCTGGAGACTGCGAGTAG	19	6909487	GTTCGTGCTCATGGTCATC	19	6909669	(CCGG)4	183
GSA00264	Pr032805960	scaffold_1	TTGAAGCTACGTGGAAATGC	20	6923327	GTCACCGACTAACTGAAGCG	20	6923512	(CTAGT)3	186
GSA00265	Pr032805961	scaffold_1	GATCCTTCGTCTTCGACAGC	20	6964875	AGGGCACGTACAATGTGTTG	20	6965066	(T)18	192
GSA00266	Pr032805962	scaffold_1	AACTCGTGACCCGTGAGC	18	6969337	ACTTGTGTGACAGTGTGAGGC	21	6969526	(CCGCG)3	190
GSA00267	Pr032805963	scaffold_1	GATTCCCACGGACTGTTTG	19	6972768	GGAAAGGATCGGAGGAGG	18	6972948	(TTTTC)3	181
GSA00268	Pr032805964	scaffold_1	TGCACTGGGTGAAGAAATTG	20	6988230	ACGGTCCGTGTTGTAATTGT	20	6988414	(CAAAA)3	185
GSA00269	Pr032805965	scaffold_1	GGATTGGATGGGTAAAATGG	20	7008006	CGCCGTGTTTGTATATTGCT	20	7008193	(TCTCTA)3	188
GSA00270	Pr032805966	scaffold_1	CATTCATGCATGGGTAGCAT	20	7008221	GGTGATCCGTGTGTTTTCCT	20	7008419	(AAAAT)3	199
GSA00271	Pr032805967	scaffold_1	TAAGGCGAGAGGGAAAGAAA	20	7012917	GGAACAACCAAACGATGTTG	20	7013114	(CAGCCT)4	198
GSA00272	Pr032805968	scaffold_1	CCTTCCGCTGCCTATAAAAG	20	7019496	GTGCTCGTGCGCTAGATG	18	7019596	(CACAC)3	101
GSA00273	Pr032805969	scaffold_1	AAATCGACGAAATGCTACCC	20	7021692	CTATGGCTCTGACCGCTACA	20	7021850	(TAGCCA)3	159
GSA00274	Pr032805970	scaffold_1	ACTTTCTACGTGGGAGGTGG	20	7022748	CCTGACAGGTCATCCAAAAA	20	7022891	(TTGA)4	144
GSA00275	Pr032805971	scaffold_1	GTTGGCCTTTCAGCGTCT	18	7030540	TAGTTTAATGCGGCGGGT	18	7030737	(CTCAC)3-(AGAGC)3	198
GSA00276	Pr032805972	scaffold_1	GCCCTCTCCACTTCTTCTGT	20	7055495	ACGATGTTCATCGCTCCC	18	7055672	(CTGCCG)3	178
GSA00277	Pr032805973	scaffold_1	GCTTGAATTCTGCTAAGGCA	20	7070291	TAGCAAATTGCAGAGTGGGA	20	7070451	(TTTA)4	161
GSA00278	Pr032805974	scaffold_1	AGGCTCAGCTCACCAAACTT	20	7137561	CTAGCCGACACAATGCAAG	19	7137710	(TGAG)4	150
GSA00279	Pr032805975	scaffold_1	CGAGTAACGTCTTCGGTTCA	20	7312621	TCGGAGATTTGTCTCATCCA	20	7312777	(GTCCG)3	157
GSA00280	Pr032805976	scaffold_1	AGCCCGTGCTTTTTGTAGAT	20	7318117	AAAGCTGTCCCAATCAGTCA	20	7318295	(GGACAG)3	179
GSA00281	Pr032805977	scaffold_1	CGAAGCTTGATCAGGTGAAA	20	7320964	GGACAGAGGCTGTTCTCCTC	20	7321107	(TGGCA)3	144
GSA00282	Pr032805978	scaffold_1	AGTGAAAGTGGGACACACCA	20	7323098	TCTGTACCGTTGAGCGTAGC	20	7323281	(ACACA)3	184
GSA00283	Pr032805979	scaffold_1	ACGTCATATGGCAACAGGAA	20	7327314	CCGATCTCTGGACTCGATCT	20	7327452	(AAAT)4	139
GSA00284	Pr032805980	scaffold_1	AGACCCGTGTTGGGTAGAAA	20	7327473	CCTTCCCCTTTCTCTTTTCC	20	7327643	(CCAAA)3	171
GSA00285	Pr032805981	scaffold_1	ATCCACCAACCGTTTAGTCC	20	7341847	GGCGTCAAAGACATCTTCCT	20	7342006	(TGGCCC)3	160
GSA00286	Pr032805982	scaffold_1	TGGAGGCTACTTCTTCCTTCA	21	7350925	TATGGAAATTGTGTGGCCC	19	7351117	(TCTT)4-(TAAAA)3	193
GSA00287	Pr032805983	scaffold_1	TGTCAAAGTCCTCTCGCATC	20	7366231	ATCCATGCGTGCTGTAATGT	20	7366354	(TTCAT)3	124
GSA00288	Pr032805984	scaffold_1	TGTGTCAGATGATGCTACGA	20	7421722	TTCAGTGCAAGGTTCCTGAG	20	7421884	(AAGAA)3	163
GSA00289	Pr032805985	scaffold_1	ATTATGCACGTGCCAACACT	20	7514757	GATCACCAAGTGGAAGCTCA	20	7514882	(GGATC)4	126
GSA00290	Pr032805986	scaffold_1	TTACCATTGTCGTCGTCGTT	20	7693572	TGCTAATTTGTGTTGCTGGC	20	7693753	(AAAAG)3-(TCCAGC)3	182
GSA00291	Pr032805987	scaffold_1	CAAGGCCATTTCAGTTCAGA	20	7795650	GCAGTTGCAGCAGAGAACAT	20	7795812	(CTCAGG)3	163
GSA00292	Pr032805988	scaffold_1	TGCTTCGATCTCCAGACTTG	20	7796381	AGCAGAGAGGGATGTGCC	18	7796503	(TGCCAC)3	123
GSA00293	Pr032805989	scaffold_1	TATGCTTTACTGTCGTCGCC	20	7798181	CGTGATATCTTATCGACGGC	20	7798350	(GTTTT)3	170
GSA00294	Pr032805990	scaffold_1	TCATTCTCGTTCTGTCCTGC	20	7808563	CTGACACCAATCAAGCAAGG	20	7808760	(GGCC)4	198
GSA00295	Pr032805991	scaffold_1	TAATGGTACCGAGCGATTGA	20	7810439	GTACAAGTACCCGTAGGGCG	20	7810558	(CCGG)4	120
GSA00296	Pr032805992	scaffold_1	CAGTACTTGGTCACGAATGGA	21	7810668	ATTTACACGGACGTTGACGC	20	7810848	(GCAT)4	181
GSA00297	Pr032805993	scaffold_1	ACGCACGCATGATTCTACAT	20	7844521	TTGTCATTGTCCGCTTCCTA	20	7844638	(TCTCTT)3	118
GSA00298	Pr032805994	scaffold_1	TCAAAGTGAGGCTCTGCAAT	20	7852845	TCAGTTACGGATCCTTTCAGC	21	7853040	(TTTC)4	196
GSA00299	Pr032805995	scaffold_1	CTCCTCTTCCTCCTGTAGCG	20	7864047	GAGTACGTGCTCTGCTCCC	19	7864246	(GAGGGA)3	200
GSA00300	Pr032805996	scaffold_1	CCATTATTCCCCTTCCTCCT	20	7890832	CTACTGACCTGGGGAGAAGC	20	7890952	(GCCGGC)3	121
GSA00301	Pr032805997	scaffold_1	TCTTTGCAACTGCTGGACTC	20	7894916	CAATCTCTCTCCTCCCAAGG	20	7895103	(CTGAG)3	188
GSA00302	Pr032805998	scaffold_1	GAGGGGGTAGTACGTGAGGA	20	7900752	CCGCATGTGTATCATCGTATC	21	7900948	(GGAT)4	197
GSA00303	Pr032805999	scaffold_1	CTTGTGGGGGAAGGAGAG	18	7915739	GCAGAGAAACTGAGGCGAC	19	7915902	(AGGCGG)3	164
GSA00304	Pr032806000	scaffold_1	TGGATCACTTGACGAAAGGA	20	7922495	TATGGGGAACACATGCATCA	20	7922602	(G)19	108
GSA00305	Pr032806001	scaffold_1	GTAAGGTGGTGGAGGTGGAG	20	7943473	GGAAGGAGGAGGAAGCAAC	19	7943620	(GGCGCA)3	148
GSA00306	Pr032806002	scaffold_1	CAAAACGTCAACAGTCAGCC	20	7965804	ACCTCTAACAACCAGGTGCC	20	7965947	(CCCAT)3	144
GSA00307	Pr032806003	scaffold_1	TTTCCTTTTCGTATCTGGGC	20	7987593	CTGTAATCCCATCCTCTCCA	20	7987706	(GA)9	114
GSA00308	Pr032806004	scaffold_1	GCCAGATCCTTTCAGCTAGG	20	8004472	GTTCCTGGAGCTGGATGATT	20	8004598	(AGTGC)3	127
GSA00309	Pr032806005	scaffold_1	GTGGCAAAGGGCTATCAAAT	20	8076879	ATGCATGCCAAACTATGCAG	20	8077078	(AAATA)3	200
GSA00310	Pr032806006	scaffold_1	AGATGATCAAACATGGCGAC	20	8110784	ATTATTCCGAGGTGAGGGTG	20	8110961	(CCAAA)3	178
GSA00311	Pr032806007	scaffold_1	ATGGATGGAACCTGCAGTC	19	8123298	TCCAGCTATGCCTGTCATTC	20	8123483	(AGAAG)3	186
GSA00312	Pr032806008	scaffold_1	ACCCATTGTCCTTGAGCATC	20	8127290	ATAGTCCATCCATGGGTTCC	20	8127469	(CGGCCG)3	180
GSA00313	Pr032806009	scaffold_1	CATGCAAATTTCACTGTGCC	20	8170943	AGGACCTGCGTTTTGTCTGT	20	8171050	(GAGGAC)4	108
GSA00314	Pr032806010	scaffold_1	ATCGCTTCGACGAAATTACC	20	8180609	CTCCAACCAAACCCATCTCT	20	8180791	(TGGTAA)3	183
GSA00315	Pr032806011	scaffold_1	TTTTTGGTCCAGTCTGGTTG	20	8192645	CACCCTGTCCTCAGAACACC	20	8192781	(GT)9	137
GSA00316	Pr032806012	scaffold_1	TACCAACAACACCGGTCAGT	20	8204905	GCATCTTTGCACCGTACTTG	20	8205103	(AAAAG)3	199
GSA00317	Pr032806013	scaffold_1	TGGTAACCAGATAAGCGTGG	20	8206463	GAGTCCTTGGCTTCGCTTT	19	8206659	(AGGGAA)3	197
GSA00318	Pr032806014	scaffold_1	ATGACGTATGATCCCGTGTG	20	8239064	CAAGCACTGCAAATCATGC	19	8239258	(GTGGT)3	195
GSA00319	Pr032806015	scaffold_1	CGACGTCCAGTTCAAAACAC	20	8244957	GCTTCACTAATGCAAATGCC	20	8245094	(GA)9	138
GSA00320	Pr032806016	scaffold_1	CACCTTCTTCGACTCCATCA	20	8261633	TGGCAAAGCAAACAACTCTC	20	8261786	(AGGGG)3	154
GSA00321	Pr032806017	scaffold_1	GGAGCTATTCATGTGCCAGA	20	8304333	TTGGCATGGCTGAGATAAAC	20	8304515	(TATTGT)3	183
GSA00322	Pr032806018	scaffold_1	CTATCGAGTCCACATGGCTG	20	8321993	CAGGAAGAGATATGGGGCAT	20	8322118	(TCTA)4	126
GSA00323	Pr032806019	scaffold_1	CTTGACATGATGGCGGAGT	19	8329335	CCACCTCTCCCATGCTTTAT	20	8329472	(CGAGGC)3	138
GSA00324	Pr032806020	scaffold_1	TTCATCAGAGGTCGAGTCCA	20	8355616	GACGGACGAAAAGGAAGAAA	20	8355809	(CATCTC)3	194
GSA00325	Pr032806021	scaffold_1	CAGCGACGACTTCATCTCG	19	8359156	TCGCCTTCTCCTTTCTTCTT	20	8359341	(CT)9	186
GSA00326	Pr032806022	scaffold_1	AACGACTATAGGAGCTGCCG	20	8360852	AGTGCTCGACACGACGTTAC	20	8361020	(CACGG)3	169
GSA00327	Pr032806023	scaffold_1	CACAAACACTGCCTGACCAT	20	8375959	ATGGAGTGGTTGCTCAGTTG	20	8376157	(CTGAG)3	199
GSA00328	Pr032806024	scaffold_1	CCCGTCGAATCTTCTTCTTC	20	8400614	AGCTGAGATCGCGAGGAG	18	8400783	(GTCGC)3	170
GSA00329	Pr032806025	scaffold_1	TTCATCGCCTCTGATGTCC	19	8400938	GAAGGCGAACTCGAACCC	18	8401136	(ACG)6	199
GSA00330	Pr032806026	scaffold_1	CCTGACTCCACACCTACCG	19	8403968	CGACAGAAGCAATCAGTTCG	20	8404133	(CGC)6	166
GSA00331	Pr032806027	scaffold_1	AGAATTCCCTGTCATGGAGC	20	8408635	ACCAGGGTCACCATCTCTTC	20	8408775	(AGCAGA)3	141
GSA00332	Pr032806028	scaffold_1	GTGGTGGCGTGAGGAGAC	18	8412690	GGGATCCACCGTACCTGAC	19	8412854	(GAAGGC)3	165
GSA00333	Pr032806029	scaffold_1	ACTCCATCAGCTAACCGTCC	20	8444445	CATGGTTGTCTCCTCTTCCA	20	8444588	(AACC)4	144
GSA00334	Pr032806030	scaffold_1	ATGGGGATGGAGTGTTTTGT	20	8455971	GACATGCCCTTTGTTTGATG	20	8456166	(GTTC)4	196
GSA00335	Pr032806031	scaffold_1	CGTGAAAATATCCAACACGG	20	8457669	AGGAGACTTGACTTGGCAGC	20	8457859	(AAGGA)3	191
GSA00336	Pr032806032	scaffold_1	TGCGCTAAGCTACCTCTCAA	20	8473320	CTCGAAACAAGGGGGATAAA	20	8473498	(CCGG)4	179
GSA00337	Pr032806033	scaffold_1	ACTCCGATCCACCAGTAACC	20	8479466	TCTCTGCGAAAAAGCTCTGA	20	8479664	(ATGGC)3	199
GSA00338	Pr032806034	scaffold_1	CCTAGCCTAGCTACGACCCA	20	8483272	TGAGGCTGGGTTATAAAGCG	20	8483383	(ACC)6	112
GSA00339	Pr032806035	scaffold_1	CCTCAGTGCCATCTCTCGTA	20	8485553	GGGTACCAAGAGGGAGATCA	20	8485689	(CATTC)3	137
GSA00340	Pr032806036	scaffold_1	GTGTTTAGCACAACCACCCA	20	8488821	ATGCCTGTAGCCAGTTGATG	20	8488974	(G)19	154
GSA00341	Pr032806037	scaffold_1	CAAGGTGGAGACGGAGATG	19	8509663	GAAGGGGAATGACAGGATGT	20	8509861	(GACGGC)3	199
GSA00342	Pr032806038	scaffold_1	GGCGTTCAACGTAACATTTG	20	8516597	CAACGTCGAACGAACGAAC	19	8516752	(GGC)6	156
GSA00343	Pr032806039	scaffold_1	ACCGCAGAGGTTCTCAAAGT	20	8520432	GATTGCAGGCAGTTCTCAAA	20	8520582	(TTGCT)3	151
GSA00344	Pr032806040	scaffold_1	GCACAAATGGTAAGGCACAC	20	8524194	TGTCGACCTATTCTTTCCAGC	21	8524320	(TTGCA)3	127
GSA00345	Pr032806041	scaffold_1	TTGGTCTTCGTGGTGTTGAT	20	8524747	GACTCCAAATCCTGTCGTGA	20	8524896	(ATCCA)3	150
GSA00346	Pr032806042	scaffold_1	ATTATTCATGGGCTGCCAGT	20	8528037	TCTTCTCATGTGGAAGCTGG	20	8528223	(AGTC)4	187
GSA00347	Pr032806043	scaffold_1	CTCTGGTGTCCTCGATTTCA	20	8554170	GGAGAACAGGTGGGAGGATA	20	8554324	(CCTTC)3	155
GSA00348	Pr032806044	scaffold_1	TGGAACAGGAGTAGGAGAGGA	21	8578717	CTGAACTTCAATGCCACTGC	20	8578881	(AGAGG)3	165
GSA00349	Pr032806045	scaffold_1	TGCCACTCCCTATTCTTTCC	20	8625923	GGCTACTAGGGCACAAGCTC	20	8626105	(CGAAGA)3	183
GSA00350	Pr032806046	scaffold_1	GATTGCCAAACAGAAGAGCA	20	8632078	TCAGCTCGTGTCACTCATCA	20	8632268	(AGCT)4	191
GSA00351	Pr032806047	scaffold_1	CCTAAGGTCGGAAAGACGTG	20	8632837	ATCGGTCAGATTTTCCTTGC	20	8633027	(GCA)6	191
GSA00352	Pr032806048	scaffold_1	GGAAGGGAACGACCACTAGA	20	8634114	CTGTCTGGACGACTTGCATT	20	8634305	(GC)9	192
GSA00353	Pr032806049	scaffold_1	GAGAAAGAGAGGGTGCCTTG	20	8638318	GAGATCCGTGGACTGGAAAT	20	8638479	(TTTCT)3	162
GSA00354	Pr032806050	scaffold_1	TGGGAGGTAGCAATGAACAA	20	8645487	TGCTGCAACTGCAATCCTAC	20	8645662	(AGAAA)3	176
GSA00355	Pr032806051	scaffold_1	GCCTTCCCTTTTGTTGTTGT	20	8647409	AGCTGACAAAGAGAGGCCAT	20	8647601	(ATCC)4	193
GSA00356	Pr032806052	scaffold_1	GGAACCCGATTCCATCTCT	19	8651755	GATGATGAGCGAGTCGAGG	19	8651935	(GT)9	181
GSA00357	Pr032806053	scaffold_1	ATTCACGGTGGCTCCTATTC	20	8695080	AGATGCCCGACACCTTAGAC	20	8695192	(ATGAG)3	113
GSA00358	Pr032806054	scaffold_1	GGGGTTTGACTGATCTCGTT	20	8720656	AGTCGTACGTCTCTGCAAGC	20	8720775	(CGAA)4	120
GSA00359	Pr032806055	scaffold_1	GGAGGGCAATATCGATCAAG	20	8799421	GCTCTCAATCACCACCTCAA	20	8799534	(CGCCT)3	114
GSA00360	Pr032806056	scaffold_1	GCGTAGGAGGAGAGCTTGAC	20	8834339	ATTTCTTCTTCCGATCACGC	20	8834518	(GATCC)3	180
GSA00361	Pr032806057	scaffold_1	GTGGCTTTGCTATTCTGCAA	20	8836438	TCTGTAAACTTGGGCGTCAA	20	8836607	(AGG)6	170
GSA00362	Pr032806058	scaffold_1	ACCCTGACATGTTGAAGCAA	20	8937976	GTGTTGCATTAGGCCTTCAA	20	8938139	(TTTTG)3	164
GSA00363	Pr032806059	scaffold_1	TGTTCAAGGTGGAGAACTGG	20	9013772	TGGAGATTTTGTTGAGCAGC	20	9013954	(GCA)6	183
GSA00364	Pr032806060	scaffold_1	TCCTACGTCTACCTCGACCG	20	9028251	GGATGGTTGAATGGGCTACT	20	9028446	(GAG)6	196
GSA00365	Pr032806061	scaffold_1	CTGGTGTGCGGGACGTAT	18	9040345	GATTACAAGGGAGCCGATCT	20	9040530	(GGAGCG)3	186
GSA00366	Pr032806062	scaffold_1	TGGGTCACACTTGTCAGAGG	20	9067165	TTTATGAGCTTGCTTCGGC	19	9067343	(CCCG)4	179
GSA00367	Pr032806063	scaffold_1	AGACACAAGCAGACAGAGCG	20	9128108	GCAGTAGCCGAGCTGAGAG	19	9128287	(CTGCA)3	180
GSA00368	Pr032806064	scaffold_1	AACGACGAATTATGCTGGTC	20	9155271	GGCGAACGTGTTGATTTCTT	20	9155460	(ATCT)4	190
GSA00369	Pr032806065	scaffold_1	ATGATTCGGGATAAAGTGGC	20	9217607	CCATCACAGAATGTGAAGCA	20	9217800	(ATTGT)3	194
GSA00370	Pr032806066	scaffold_1	ATGATTCGGGATAAAGTGGC	20	9231138	CCATCACAGAATGTGAAGCA	20	9231331	(ATTGT)3	194
GSA00371	Pr032806067	scaffold_1	GAGGAGGGAGTGGTGTGG	18	9241414	CGGCATTTTGGTGATGATAC	20	9241568	(CGGGG)3	155
GSA00372	Pr032806068	scaffold_1	TATCACTCTGTTCCGCCTTG	20	9253905	CCTAGATACTGGGCCCTCCT	20	9254088	(AAAAAT)3	184
GSA00373	Pr032806069	scaffold_1	ATTAGCGTCGTAGGCCGTAG	20	9256367	CGACCGAGCAGGAGTATTTC	20	9256498	(CCCAG)3	132
GSA00374	Pr032806070	scaffold_1	GTGTTTCTTGCCGTGCTTTA	20	9266665	CCACTCGTCATCCCTAACCT	20	9266813	(GGGA)4	149
GSA00375	Pr032806071	scaffold_1	AGTCCTTCTACAGCACCACG	20	9268364	GCACGGCACAGCTAATAAAG	20	9268563	(ATAGCA)4	200
GSA00376	Pr032806072	scaffold_1	CTGCTGACTTCGGTCAAAAA	20	9270013	AAGATCACCAAATCGGGAAG	20	9270159	(TGTGG)3	147
GSA00377	Pr032806073	scaffold_1	CGACAAACTCAAGATGCTGG	20	9280369	TGCTCGCTCATCTTCTTGTC	20	9280563	(TACAT)3	195
GSA00378	Pr032806074	scaffold_1	CAAGGTTAGATTGCCGTGAA	20	9580028	CTCGGTTTCCCTTTGCTCT	19	9580216	(CACTAC)3	189
GSA00379	Pr032806075	scaffold_1	ATGCTTGTGGCAGTGGTTAG	20	9599721	GACCTTTTCTTCCTCCACCA	20	9599918	(TTGTT)3	198
GSA00380	Pr032806076	scaffold_1	TCCTGGGCACCTTTGTTATT	20	9611398	ACAGGAAGACAGTGGAACCC	20	9611497	(GGTGG)3	100
GSA00381	Pr032806077	scaffold_1	TGGCGAGTGAGATCTTTTTG	20	9613597	AGCGTCCGTATCATATGCAG	20	9613794	(AAAAG)3	198
GSA00382	Pr032806078	scaffold_1	ACGAGCACCTTGAGTACGTG	20	9629174	CATAATAGAGACACCGGCCA	20	9629310	(TAGA)4	137
GSA00383	Pr032806079	scaffold_1	ATTAATTCCCTTTGCCTCCC	20	9738824	GGCGATGCTAATAGCTCCAT	20	9739003	(TCCA)4	180
GSA00384	Pr032806080	scaffold_1	TCCGAGTGAAGTGATTGGAT	20	9832826	GTCAATGGCTAGCTGGATGA	20	9832954	(GTTTG)3	129
GSA00385	Pr032806081	scaffold_1	GCCATGAGAAGGTTGACACA	20	9849596	CTGTGATGCCTTTCGTGTTT	20	9849794	(GGGACC)9	199
GSA00386	Pr032806082	scaffold_1	ATTACATGGATCCGTTTGGC	20	9858217	TTATTTAGGGCCGGTTTGTG	20	9858402	(CAGCA)3	186
GSA00387	Pr032806083	scaffold_1	CTCAGCGTACGGCGTAATAA	20	9901490	CTGTACCTTGAGGCGCTATG	20	9901668	(AAAT)4	179
GSA00388	Pr032806084	scaffold_1	GGATAGTTCCAACATCCGCT	20	9982322	AGAACGGCAAAACAAGATCC	20	9982504	(AAAG)4	183
GSA00389	Pr032806085	scaffold_1	TCCGGAGTTTGAATGTCTTG	20	9988768	AGAGCTTGTCGGCATTCCT	19	9988964	(AGAA)4	197
GSA00390	Pr032806086	scaffold_1	CGGGGGAAAGGTATCAAAAT	20	10049488	GAGACAACACCTTCTTGGCA	20	10049681	(ATTTG)3	194
GSA00391	Pr032806087	scaffold_1	CTATAAAACCCCGTCCATCG	20	10058199	GCCATGGCACTCTCTACCTC	20	10058377	(AGCT)4	179
GSA00392	Pr032806088	scaffold_1	GCCGGAGCATGTCTAAGAA	19	10059935	TTAGACGTCGCTGAAACCTG	20	10060082	(CTAGTC)3-(TCCTAG)3	148
GSA00393	Pr032806089	scaffold_1	CGTCTTGACAAAGGGGTCTT	20	10068016	GGATCATCCATCCAAGAGAA	20	10068179	(AC)9	164
GSA00394	Pr032806090	scaffold_1	ATCAGAATCTTCTGCTGGGG	20	10116074	CCTGGCCTTTATTGGTCATC	20	10116265	(CGA)6	192
GSA00395	Pr032806091	scaffold_1	TGTTTCTGAATGGTGAGGGT	20	10139184	AGCCCTAGCTTCCCTTTCTT	20	10139378	(TTTTC)3	195
GSA00396	Pr032806092	scaffold_1	CCGAAATGTACAGCAGGTCA	20	10156608	GGAAGGAGATATGGTGGGTG	20	10156768	(GACAT)3	161
GSA00397	Pr032806093	scaffold_1	ATCGAATTGGACTGGTAGCC	20	10163485	CTTCTCCTCCTCCACCTCTG	20	10163656	(TA)9	172
GSA00398	Pr032806094	scaffold_1	GAAGGGTTCACCTGCAATG	19	10229416	AGCACACGTAACCACACCAC	20	10229516	(GAAT)4	101
GSA00399	Pr032806095	scaffold_1	ATCTCCTTGCTTGCATCCTT	20	10244993	CTGCACGTACATATCAGCCC	20	10245174	(GCAT)4	182
GSA00400	Pr032806096	scaffold_1	TGCCGTAATGTAGGAAGCAG	20	10257511	TGTAAAGAAGAGCAGGACAGC	21	10257637	(AATAA)3	127
GSA00401	Pr032806097	scaffold_1	ACGACGAGTCCGAGCTGT	18	10265895	GTGCTCGGCAGGTACTCC	18	10266093	(GCGCTG)3	199
GSA00402	Pr032806098	scaffold_1	CGACACCTGGCAACAAATAC	20	10275362	TGGAGACACATTGCAGTTGA	20	10275532	(TGTTG)3	171
GSA00403	Pr032806099	scaffold_1	ATTGTGGCCTTCTTTTGGTC	20	10296815	ACAATCACACCATTCGCACT	20	10297009	(TCTTT)3	195
GSA00404	Pr032806100	scaffold_1	GTGCCTCCATTTCGTAGTCA	20	10331674	TTATCAGATCTGGGCCTTCA	20	10331779	(GAGAA)3	106
GSA00405	Pr032806101	scaffold_1	CTCTTCTGACCTGCATCCTG	20	10378376	TGGAAGAATGGAAGTCCTCA	20	10378477	(CTTTT)3	102
GSA00406	Pr032806102	scaffold_1	TCCCTTTCCTGCTTCCTCTA	20	10596639	CACCTGCTTGTTTCTCGATG	20	10596838	(ATCTG)3	200
GSA00407	Pr032806103	scaffold_1	GGTGCTCTTGCTGATGCTAA	20	10599328	TTACAAAAGGCAAAGGGAGG	20	10599439	(GGAAGA)3	112
GSA00408	Pr032806104	scaffold_1	TAACCCTATCGCAAACCACA	20	10600145	GTTAGGGTCAAGCGAGGAAA	20	10600311	(TTTCCC)3	167
GSA00409	Pr032806105	scaffold_1	GAGGCAACCACAGTGAGAAA	20	10620223	CGCCGTGTCGTGTAATTTAT	20	10620358	(CTCCGA)3	136
GSA00410	Pr032806106	scaffold_1	GCATCGTATCAGTAAGGGCA	20	10662442	GCATTTGTGCATTTCAGCAG	20	10662577	(TTTC)4	136
GSA00411	Pr032806107	scaffold_1	TCACCGGTTGGTTAAGTTCTC	21	10766041	AGATACCACAGCTTCGGTCC	20	10766193	(CCGG)4	153
GSA00412	Pr032806108	scaffold_1	TAGGGCTCTAGGCTGTGGTT	20	10769515	CGTCGTCAAGGAGGAAGG	18	10769705	(ACGGCC)3	191
GSA00413	Pr032806109	scaffold_1	CTCCTAGTGCAGCCACCTCT	20	10770638	TACTCGCCTGCCACTTCTC	19	10770747	(CTC)6	110
GSA00414	Pr032806110	scaffold_1	GATGTGATGGCATAAATCGC	20	10795759	CTCCTGATCAAACAGCAACG	20	10795918	(GATGCG)3	160
GSA00415	Pr032806111	scaffold_1	GTAGGTGCAGGGCTTGGTT	19	10832561	ACGAGAGATCGGTGTGTGAG	20	10832688	(GTGCC)3	128
GSA00416	Pr032806112	scaffold_1	CACCAGCCAGCTGTTACTGT	20	10898916	AATTAGCGGGCACAACTCTT	20	10899094	(ACTCTC)4	179
GSA00417	Pr032806113	scaffold_1	AAGCATAGGGAAGGGGATTT	20	11059475	CGACTACAAACCGACCAAAA	20	11059578	(TTCTT)3	104
GSA00418	Pr032806114	scaffold_1	AATATGTGCGTGAACGTGGT	20	11153344	TAGCGCATATGTCAAAGCGT	20	11153471	(AAAAC)3	128
GSA00419	Pr032806115	scaffold_1	CAAGGGGGAAAGTCTGTTGT	20	11161129	TAGAGGCTGGAGAGGAGGAG	20	11161319	(CCCCT)3	191
GSA00420	Pr032806116	scaffold_1	TCCAGTGAGAATGAAGCCAA	20	11292154	TTTTCCCTATCCCTATCCCA	20	11292318	(TTTGC)3	165
GSA00421	Pr032806117	scaffold_1	CGTGTACAATTTTCCGTTCG	20	11314958	ACTGGAGTGGGCAATACACA	20	11315113	(TGCA)4	156
GSA00422	Pr032806118	scaffold_1	GTGAGGGGGAAGTACCCG	18	11376656	GACTGCAGTGCCTGTCCTC	19	11376839	(GGTGGA)3	184
GSA00423	Pr032806119	scaffold_1	TCCCTCTGTGTTACGCTACG	20	11392815	TTGCCTAAAAGTGCAACACC	20	11392976	(AG)9	162
GSA00424	Pr032806120	scaffold_1	ACCAGTGGGATCAAATCCTC	20	11395938	AGTTTCGTGCTCCGTAGAGA	20	11396123	(CTGTAA)3	186
GSA00425	Pr032806121	scaffold_1	CATTAACACTGCCGCACAG	19	11397279	AGAGGAAAGGACACGACAGC	20	11397412	(TGC)6	134
GSA00426	Pr032806122	scaffold_1	GTTTTGTTTCTCCATGGCCT	20	11449423	TAGCCTGCACCACAAAATGT	20	11449619	(ATTT)4	197
GSA00427	Pr032806123	scaffold_1	AAGCATCTGTCTGGCCTTCT	20	11471449	GGACCATTCACAGGAAAACA	20	11471559	(TGTT)4	111
GSA00428	Pr032806124	scaffold_1	CGGTACTAGAAGTCACCTCCC	21	11517236	CCAAAAGCTATGAGTTTGCG	20	11517419	(CAACA)3	184
GSA00429	Pr032806125	scaffold_1	TTTCTTTGAAGGAGGTGGCT	20	11568216	TCTCTCTCTTCCCTCCTCTCTC	22	11568358	(ATCTAG)4	143
GSA00430	Pr032806126	scaffold_1	TGTTTGGTTCGAATAGTGCG	20	11595159	CAATGCTCAAGTCACACACG	20	11595266	(AG)9	108
GSA00431	Pr032806127	scaffold_1	GATGTCTTTGTCAGCCGCTA	20	11602496	AGCACACTTGCAAACTGGAG	20	11602683	(CTAT)4-(CTAT)4-(CTAT)4-(CTAT)4	188
GSA00432	Pr032806128	scaffold_1	CGGGTTCAGAGATGATGATG	20	11658857	ACCGTATCTTACCGTCCACC	20	11658996	(ACCTC)3	140
GSA00433	Pr032806129	scaffold_1	CGGGTTCAGAGATGATGATG	20	11680713	CAATGCGGTGATAACAAAGG	20	11680878	(ACCTC)3	166
GSA00434	Pr032806130	scaffold_1	CGGGTTCAGAGATGATGATG	20	11746759	CAAGCAGATCTAACCGTCCA	20	11746900	(ACCTC)3	142
GSA00435	Pr032806131	scaffold_1	GGGAGCTAGGCAGTGAAATC	20	11789258	CACACGGATTTGTGCCCT	18	11789412	(CAGTG)3	155
GSA00436	Pr032806132	scaffold_1	CCAGAGGTCAATTTGTGAGA	20	12012278	TCCCTAGGAGCCTTTTAAGC	20	12012476	(GCAACT)3	199
GSA00437	Pr032806133	scaffold_1	AGCTTGACAAGGGCTCAAAC	20	12028429	GGTTGTTGATCCACATTGAGAC	22	12028620	(TTGCA)3	192
GSA00438	Pr032806134	scaffold_1	TCTCTCTCTTCCCTCCTCTCTC	22	12201804	CCAAATCTAAGGGGGAAGGT	20	12201977	(TCTAGA)3	174
GSA00439	Pr032806135	scaffold_1	CCTCTTCCTCTCCTGCTCC	19	12254357	GCTTCCCCACCAAGCTAC	18	12254541	(TCCGAC)3	185
GSA00440	Pr032806136	scaffold_1	GAACCCTGATTTGTGGCTCT	20	12390905	AGTGCAGATATTGTTCCTGAGC	22	12391052	(TGT)6	148
GSA00441	Pr032806137	scaffold_1	TGTTGCCAGCTTAGTGAAGG	20	12535424	TCAAGGAGGAGTTCGTGTTG	20	12535601	(CGGCTC)3	178
GSA00442	Pr032806138	scaffold_1	GGATTGCGTCATCAACACAT	20	12539070	TAGAGTGTGCTGGGGATGAG	20	12539191	(ACTCA)3	122
GSA00443	Pr032806139	scaffold_1	ATTCGAAGTTGTCATGCTCC	20	12600433	CCTGCTGACTGGGACTCATA	20	12600554	(TTTAT)3	122
GSA00444	Pr032806140	scaffold_1	CCGTCATCGTCTCGTCATTA	20	12636511	AACTGAGCCCTCCAGAGGTA	20	12636693	(TGCAT)3	183
GSA00445	Pr032806141	scaffold_1	GTGGTCAGATGGTCATGGAA	20	12675516	CGATTCCTCAGTCCATATGCT	21	12675699	(ATGAAA)3	184
GSA00446	Pr032806142	scaffold_1	TTGGACAAGAGCAAATGACC	20	12738709	AAAGAATGCACACCACATCC	20	12738883	(ATGTG)3	175
GSA00447	Pr032806143	scaffold_1	GATGACCGGCTAATATGGCT	20	12742668	GGTTGGATTGGGACATCAAT	20	12742831	(AGTTG)3	164
GSA00448	Pr032806144	scaffold_1	GCAACGTGCCTAAGCTACAA	20	12752903	CCTTATCTGCAGCAGTGCAT	20	12753026	(GTGCT)3	124
GSA00449	Pr032806145	scaffold_1	CGGTTTGGATCGTGTGATTA	20	12755734	TTTTTGTCTGGGAGGGTAGG	20	12755924	(AT)9	191
GSA00450	Pr032806146	scaffold_1	AAAAAGTCCCGACCCAATCT	20	12831609	CGAGTCGACCTGATCATTTG	20	12831808	(AACCC)3	200
GSA00451	Pr032806147	scaffold_1	ATGCGTACAAGGTATTGCCA	20	13001529	GTTGTCCGATTCCATCCTCT	20	13001721	(ATTA)4	193
GSA00452	Pr032806148	scaffold_1	CTGATATCAAGGCTTTTGCG	20	13112647	GAAAGGATCCATGTGCGAC	19	13112771	(TTTC)4	125
GSA00453	Pr032806149	scaffold_1	CTTGCCTCCCTCTCACTTTC	20	13131433	GCCTAAGGGACCTCATGCTA	20	13131587	(CTCTT)3	155
GSA00454	Pr032806150	scaffold_1	TTGACACATGAAGGTCCAAG	20	13236243	GATGGTGAATGGTGGATGAA	20	13236401	(AAGAAA)4	159
GSA00455	Pr032806151	scaffold_1	CACATCATGCAGTTGAGCAG	20	13332699	GAGATTCCGTTCCTTGCTGT	20	13332868	(TTTGT)3	170
GSA00456	Pr032806152	scaffold_1	AGGCCCATACGCTAGGTTCT	20	13543726	AGGTGCATGCCATTCTTGT	19	13543908	(TGGAT)3	183
GSA00457	Pr032806153	scaffold_1	TTCTGTTCCACACAAAAGGC	20	13546645	GGTCCTGTCGGTTCTTCAAT	20	13546801	(ACAAC)3	157
GSA00458	Pr032806154	scaffold_1	AGGCTCCACACAGCACTTC	19	13547932	GCTGAGCACTAGCATCTTGC	20	13548115	(GGC)6	184
GSA00459	Pr032806155	scaffold_1	GCCACTTAGCCAGCCTAATC	20	13632948	CCCAGCCACCTTTATCTGTT	20	13633130	(TTTTC)3	183
GSA00460	Pr032806156	scaffold_1	GTACCACCACCCTCCTGC	18	13782246	CAGGAGTAGGTCGTGCAGC	19	13782381	(CCGTCG)3	136
GSA00461	Pr032806157	scaffold_1	TGATCAGAGCTCCAAACTGC	20	13935680	CAAACAAGTTGGTGAAGGGA	20	13935841	(ATTT)4	162
GSA00462	Pr032806158	scaffold_1	GGGCCCATTCAATAATGTTC	20	14083805	TATTTGGATAGCCAGTGCGA	20	14083991	(CTATCC)5	187
GSA00463	Pr032806159	scaffold_1	ACACACAGGAAGCAAGCAAG	20	14282749	ATCGAGTTGTTCCATCACCA	20	14282946	(GCCTC)3	198
GSA00464	Pr032806160	scaffold_1	TATGCTGAAACCTTGAGGGC	20	14435480	ACAACGTATGAAAAGCACGG	20	14435591	(GAATG)3	112
GSA00465	Pr032806161	scaffold_1	GTGGGAATCTTTTGTGGGAT	20	14541538	GAAAACTCAAAGCCTGTCCC	20	14541725	(CTCC)4	188
GSA00466	Pr032806162	scaffold_1	CACGTGTATGGATATGGTGGA	21	14584774	GGACACGTGAAGGTCCAAG	19	14584942	(TTTCTT)3	169
GSA00467	Pr032806163	scaffold_1	CCCCTCAGGTTGCTATTCAT	20	14630413	CCATACTTCCCGAAGGAAAA	20	14630591	(CTCTCG)3	179
GSA00468	Pr032806164	scaffold_1	TATGGCTGGGTGTGACAGAT	20	14676561	CGAAGCAGGAATTAGGAAGC	20	14676760	(TCTA)4	200
GSA00469	Pr032806165	scaffold_1	GTGGATCGAGATGTGATTCG	20	14679731	ATAAGCGCATTTGGGAGC	18	14679923	(ATTTG)3	193
GSA00470	Pr032806166	scaffold_1	GAGAAGGGAAAGCAGCAGAG	20	15088542	ATCACTCCTTTCTGCCACCT	20	15088733	(ATGG)4	192
GSA00471	Pr032806167	scaffold_1	GTGCTGGTGTAGTTGTTGGG	20	15120766	CGGTATCTTCTGCTGACTGC	20	15120928	(TTAAA)3	163
GSA00472	Pr032806168	scaffold_1	AGGATGCTTACAAACAGGGG	20	15134086	CTATCCTAGCCTAGCCGTGC	20	15134238	(CTGGGA)3	153
GSA00473	Pr032806169	scaffold_1	GTGGTGGTGATTCTGTGTGG	20	15142783	CTCGAGGGGGAGCTAGTGT	19	15142947	(AGCG)4	165
GSA00474	Pr032806170	scaffold_1	AGTAGCATCGGGTTGCCTT	19	15143082	GACTGCTCGTGCCTAGTGTG	20	15143265	(TACCA)3	184
GSA00475	Pr032806171	scaffold_1	GCCTGCCTAATCGTCAAAA	19	15143554	CGCACGCATATAGGAGTATGA	21	15143711	(G)19	158
GSA00476	Pr032806172	scaffold_1	TTCGCGAAGATCATGATAGG	20	15143895	TAGGATCGGAGGAGGAAAAA	20	15144085	(CCGCC)3	191
GSA00477	Pr032806173	scaffold_1	GTCCAGCTTCCCGAACAC	18	15159587	ACCACTCACCACCTACTCCC	20	15159785	(GGCCTC)3	199
GSA00478	Pr032806174	scaffold_1	TGCTAAAACACCCCTATGGA	20	16102926	CTCATGTGGTTGGAAATTCG	20	16103111	(CATC)4	186
GSA00479	Pr032806175	scaffold_1	AAGGGGAAACGAACGAGAG	19	16108153	CGCTGATGGCTAGCTGATAC	20	16108269	(CCCGT)3	117
GSA00480	Pr032806176	scaffold_1	GAGGATGTCACACAAGCACC	20	16226341	ACTTGGCTCCACTCCAGACT	20	16226519	(ATTTC)3	179
GSA00481	Pr032806177	scaffold_1	CCTGCTCCATCCTATGTGTG	20	16714869	CCGACCTTGTTTACGTCCTT	20	16715035	(CTAAT)3	167
GSA00482	Pr032806178	scaffold_1	ATCCGACGGTACGTTGATCT	20	16770804	AACCGTTGAAGCTGATCCTC	20	16770977	(TGATC)3	174
GSA00483	Pr032806179	scaffold_1	TCGTATTTCCCAAAGGAAGG	20	16856116	GAATCATGTGTGTGTCATGC	20	16856247	(AGAT)4	132
GSA00484	Pr032806180	scaffold_1	ACGACCCACTTTAAGATGCC	20	17252694	CACACCCAACACACATGCTA	20	17252816	(TTTTC)3	123
GSA00485	Pr032806181	scaffold_1	GAAGGTCTAATGCGCAACAA	20	17269101	TTTTTGCGTAGGTGTGGATG	20	17269232	(C)18	132
GSA00486	Pr032806182	scaffold_1	GAACGAGACGCCGTTCAC	18	17434464	ACAACGGCTACGATAGGTCC	20	17434654	(GCCGC)3	191
GSA00487	Pr032806183	scaffold_1	GTTGCCAGCAAAGCAATCT	19	17633392	GCAATAAACAGGGAACTCTGC	21	17633565	(AAAAG)3	174
GSA00488	Pr032806184	scaffold_1	GCTTTCTTTCTTCATTCGCC	20	17658280	GATCAAGGATTCACAGCCAA	20	17658450	(GGAGA)3	171
GSA00489	Pr032806185	scaffold_1	CAGCTAAATAGCATGGACCG	20	18283115	TCAGCGACTACGTGAGAACC	20	18283285	(GTGTT)3	171
GSA00490	Pr032806186	scaffold_1	CTATGCGGTGATGAACAAGG	20	19117900	GAGATCCATCCATATCGCAG	20	19118098	(CCAG)4	199
GSA00491	Pr032806187	scaffold_1	GTTTTAGGAGAAAGCCAAGC	20	19229644	TGAACCTATCCTAGCCTTGC	20	19229818	(TGCAAA)3	175
GSA00492	Pr032806188	scaffold_1	GAAACTCCCTCGTAGCTTGG	20	19361853	TCATGTGGGCAAAACTGACT	20	19362038	(TGG)6	186
GSA00493	Pr032806189	scaffold_1	AATGAGATAAGTTTGCCCCG	20	19432432	TAATGCAAGCGAGATTCCTG	20	19432572	(ATTGC)3	141
GSA00494	Pr032806190	scaffold_1	AAGGTGGTGTACGTGAGCTG	20	19498449	GGCAAGTTCTCGGTGCTAA	19	19498640	(AG)9	192
GSA00495	Pr032806191	scaffold_1	TAGGTTCCTCCATCGGTATT	20	19501205	TCGATCCAGACTTATCGCAA	20	19501340	(ATTA)4	136
GSA00496	Pr032806192	scaffold_1	TAGCACCATGTGCTGCCTAC	20	19731140	GTCTGCTCACTCGCCCAC	18	19731315	(GGCGC)3	176
GSA00497	Pr032806193	scaffold_1	TACTTGCATGTTTGGGTTGG	20	19786094	TGGATAAACCATGGCTCTCA	20	19786273	(C)19	180
GSA00498	Pr032806194	scaffold_1	GAGAAACAAATTGCACACCG	20	19797816	TCGTAATTATCCCTCTCCCG	20	19797941	(CAG)6	126
GSA00499	Pr032806195	scaffold_1	TCAGCAGCTCATATACGCAA	20	20020338	GCATCGTCGTCGGAATAAT	19	20020531	(AATGC)3	194
GSA00500	Pr032806196	scaffold_1	TCTGGCCATTGCTTGTTTAG	20	20723240	CACTGGCAATTATGCTCCAC	20	20723422	(TCTGG)3	183
GSA00501	Pr032806197	scaffold_1	CATCCCGTATTTCCGATTTC	20	21118963	AATCTTCCAACCGTGAGAGC	20	21119160	(TTCCCG)3	198
GSA00502	Pr032806198	scaffold_1	TGCTACATCAGCCATGTTCA	20	21227790	GCCACTAGGCAAAGCATGTA	20	21227988	(GAGG)4	199
GSA00503	Pr032806199	scaffold_1	GGACCTAGCTAGCCATTAGGG	21	21251914	GGTAGGCGAGGAATTGAGTT	20	21252107	(GCTA)4	194
GSA00504	Pr032806200	scaffold_1	CGGTTGGAATGGGACATTA	19	21388228	TTGAATTGAGTTGGTACGGC	20	21388409	(CAACT)3-(CAACT)3	182
GSA00505	Pr032806201	scaffold_1	AGAACCAGGGGTGGATCAG	19	21398483	CCAACATCTGCCACTACCTG	20	21398623	(CCCTGA)3	141
GSA00506	Pr032806202	scaffold_1	TCGAGTTGGACGAAGAATTG	20	21493566	AGACGACCTAGCTGTGGAGG	20	21493762	(AGAAGG)3	197
GSA00507	Pr032806203	scaffold_1	AGGGCAACATACAAAGGGAC	20	21561964	AGATTCATCTGTGGCTCGTG	20	21562137	(CCAAA)3	174
GSA00508	Pr032806204	scaffold_1	GAGCTACGGGACCTACATGC	20	21563810	CACGCTTTTGTCACCTTGTT	20	21563964	(CGGCCT)3	155
GSA00509	Pr032806205	scaffold_1	GGTTTATGCTTTAGCCAGTGAC	22	21732597	TGGAGCTGAACTCCTCCAAT	20	21732786	(AGAAAT)3	190
GSA00510	Pr032806206	scaffold_1	TTTCTTTCCATATCTCGGGC	20	21804210	AAAAAGGAGGAGAGGAAGCC	20	21804397	(TGA)6	188
GSA00511	Pr032806207	scaffold_1	GACATGGTGTTCCAATCCAA	20	21807891	GCAAGCACCTCTGACAAAAA	20	21808007	(CTTTC)3	117
GSA00512	Pr032806208	scaffold_1	GTGGAAACAAAAGGGGACTC	20	21869895	CTTCAAGGGTCCACCGTAAG	20	21870072	(TTTAT)3	178
GSA00513	Pr032806209	scaffold_1	CCACCACAATCTTGCTTCAG	20	22020582	TTTGACGTGACAACGAAGGT	20	22020774	(CT)9	193
GSA00514	Pr032806210	scaffold_1	CTAAAAAGGCCCACAGTTCC	20	22099024	TTAATTGACGCTTGTGGCTC	20	22099211	(T)19	188
GSA00515	Pr032806211	scaffold_1	GAGTAAGCACTAGAGCAACACGA	23	22154522	CAGCGCACTATGTGGTTCTT	20	22154664	(AG)9	143
GSA00516	Pr032806212	scaffold_1	TCTCTCTCTTCCCTCCTCTCTC	22	22282380	GTGCAATTCCAACCTTCCTT	20	22282493	(TAGATC)3	114
GSA00517	Pr032806213	scaffold_1	AGGTCATGTTGCACTGGAAA	20	22323110	TATGTTTGCCTCCTGTACGC	20	22323266	(ATATG)3	157
GSA00518	Pr032806214	scaffold_1	CTTTTGGGGTCGAAAACCTA	20	22369430	AAACATCGCGTTGCTACTCA	20	22369584	(T)19	155
GSA00519	Pr032806215	scaffold_1	TTTCTCTCTCTTCCCTCCTCTC	22	22524458	TCTTTGGAGGAGGTGGCTAT	20	22524600	(TCTAGA)3	143
GSA00520	Pr032806216	scaffold_1	GTGAAGGAGGGAGGGAAGAT	20	22612127	CTTTCCAAAACCCTGCAATC	20	22612279	(GAGCT)3	153
GSA00521	Pr032806217	scaffold_1	GAGGAAGGGGAGATGATTGA	20	22684444	TCTTGAAATACCCCCGTCTC	20	22684624	(GGTT)4	181
GSA00522	Pr032806218	scaffold_1	GAGACGGGGGTATTTCAAGA	20	22684605	AAAGGCATACCAAAACCAGG	20	22684802	(AGGGGC)3	198
GSA00523	Pr032806219	scaffold_1	CTGAGGCAATGAGGCATTTA	20	22806521	TCTCCACCTACCCTTGGTTC	20	22806719	(A)18	199
GSA00524	Pr032806220	scaffold_1	ACAGGATTGCTCATCTCACG	20	22808433	ACCGGATGAAGGAGATTCAG	20	22808619	(AAGAA)3	187
GSA00525	Pr032806221	scaffold_1	GGCGTGAGGTGTTGTTTTC	19	22811100	GCTACGGCCTACTACGGTCT	20	22811283	(GGGCTC)3	184
GSA00526	Pr032806222	scaffold_1	TCTCTCTCTTCCCTCCTCTCTC	22	22838979	GATTTCTTTGAGGAGCTGGC	20	22839122	(TCTAGA)3	144
GSA00527	Pr032806223	scaffold_1	TCGAATGCACTTGGAATCTC	20	23094356	GGGGAAAGTTATCGCATTGT	20	23094521	(TATTT)3	166
GSA00528	Pr032806224	scaffold_1	TAGTACGCACACCCAACACA	20	23107185	GAAGCAGGGGTATCACGAGT	20	23107369	(AAAAG)3	185
GSA00529	Pr032806225	scaffold_1	GTAGCCACCCGTACCCATC	19	23122194	CATTCCCTCCAGAAACCACT	20	23122381	(CCCATC)3	188
GSA00530	Pr032806226	scaffold_1	GTGCTTAGGGTGGAGGTGAC	20	23486331	GACTGGAACCCTTCTCCTGA	20	23486474	(GGGGA)3	144
GSA00531	Pr032806227	scaffold_1	GCCTAGGGTTAGGGTTGTCC	20	23507097	CTCACTCTCAGTCGTCGCTC	20	23507264	(GAGG)4	168
GSA00532	Pr032806228	scaffold_1	CAGACAAAATTGAGCCTGGA	20	23508037	CTCAACGACCTAGACGCAAA	20	23508195	(AGGGG)3	159
GSA00533	Pr032806229	scaffold_1	GTGCTCGGGTACGGAATAAG	20	23549016	GGAGTTTTCCATTTGATCGC	20	23549194	(ACTAAA)3	179
GSA00534	Pr032806230	scaffold_1	AGCAGCAGGGAGAAGTCCT	19	23551326	GGTCCTACCACCCTTCTTCC	20	23551522	(AGGAG)3	197
GSA00535	Pr032806231	scaffold_1	AGCACCGTTGAATGAGTCTG	20	23653784	AGCAGCAGCACAATAAAAGC	20	23653966	(GTAGA)3	183
GSA00536	Pr032806232	scaffold_1	CGGTACATTTTCACCCTAAACC	22	23678973	GCAGAGGGAAGTCTCTTGGT	20	23679094	(AAACC)3	122
GSA00537	Pr032806233	scaffold_1	CCAGCTAGAGACGTCCATGA	20	23685174	CTTCGCTAGTCCGCCAAG	18	23685305	(GCG)6	132
GSA00538	Pr032806234	scaffold_1	CAAGGCTCTGCTTGCCAT	18	23686613	CACCAAGATTCCACTGAACG	20	23686798	(GGCAGA)3	186
GSA00539	Pr032806235	scaffold_1	TTCTTCCTCAATCTCCGTCC	20	23714178	CAACCGGTACTGGCAATTC	19	23714356	(CCTCC)3	179
GSA00540	Pr032806236	scaffold_1	CAATGCAACAGTGTGTCGAG	20	23761418	GGCCTAATGTTGTTACAGAGAC	22	23761548	(G)19	131
GSA00541	Pr032806237	scaffold_1	CTGGCTCTTGGATAGTGCTG	20	23777802	CCTTCTACTAGGCCTGCACC	20	23777922	(GCAGGA)3	121
GSA00542	Pr032806238	scaffold_1	GCAAACAAAGGGTGAATTGC	20	23815994	CCCAGTCCTTGAAAAACCAT	20	23816193	(C)18	200
GSA00543	Pr032806239	scaffold_1	GAAGTCAACAAAAGCGAGCA	20	23818249	CTCCGAGGAGGAAGAAGATG	20	23818369	(AGC)6	121
GSA00544	Pr032806240	scaffold_1	GCACACTGGAAACTCTGGAA	20	23848494	TACCGAGTTTTCCGACATCA	20	23848619	(AGAGA)3	126
GSA00545	Pr032806241	scaffold_1	AAAAAGGCGGAGTGGTAAGA	20	23988296	TCTTGAACCGTTCCTTGATG	20	23988492	(TGGGAG)3-(GGGAGT)4	197
GSA00546	Pr032806242	scaffold_1	TTTACAGGACAGCCAACAGG	20	23995563	GATTAAAAGCTCCATCCCCA	20	23995676	(AAAAAG)3	114
GSA00547	Pr032806243	scaffold_1	GAAAGAGCTTCCACCGCC	18	24012142	ATCCTCCTCTTCCTCCCG	18	24012341	(CGGCAC)3	200
GSA00548	Pr032806244	scaffold_1	TTGGAAGCAAGTTTCGTCTG	20	24053212	TTTTCTTGTAAGCCACACGC	20	24053353	(AAAAT)3	142
GSA00549	Pr032806245	scaffold_1	AGAGGAAGCCAACAAGGAGA	20	24139068	TGCAGCTGAGGAGCTAGAAA	20	24139241	(TGGTGC)4	174
GSA00550	Pr032806246	scaffold_1	GGTCTCTCTGACACCCCG	18	24150431	ACACAGAAACCTCCCTGACC	20	24150624	(CGCGAC)3	194
GSA00551	Pr032806247	scaffold_1	TCTTTTGAATCAGTCGTGGG	20	24150884	GACGATGCATCTCAACCAAG	20	24151075	(ATGTG)3	192
GSA00552	Pr032806248	scaffold_1	GACGGTCATCACTCATCAGC	20	24161694	TACTCTCGGTTGGTTCGTTG	20	24161857	(TGCAT)3	164
GSA00553	Pr032806249	scaffold_1	CACAGCGAAAGTGCACAATA	20	24165308	GTCCATTGTTGTTGTGAGCC	20	24165416	(TGCAT)3	109
GSA00554	Pr032806250	scaffold_1	ACTTCGTTGGGGGAGTTATG	20	24172771	ACAAACGCTCGTGCTATACG	20	24172929	(GAAA)4	159
GSA00555	Pr032806251	scaffold_1	GATCATATGCCGTTGCATTC	20	24173056	CATTAGGCCCACCTCTCATT	20	24173249	(ATCTAT)3	194
GSA00556	Pr032806252	scaffold_1	CACTTGTTCCTGCGGATAGA	20	24181698	TCCACGTCCACATCTACACC	20	24181897	(TCCGA)3	200
GSA00557	Pr032806253	scaffold_1	CAGACGCTGCGAGTAGTACC	20	24202886	AGGCATATGAAGGACCCAAG	20	24203013	(CAACTG)3	128
GSA00558	Pr032806254	scaffold_1	GAGTCCAAGACGATGAGTCG	20	24222342	TGCGACTGGAGTCTGGATAG	20	24222478	(GAGAC)3	137
GSA00559	Pr032806255	scaffold_1	CCACCACTCACTCACTCACC	20	24286525	TCTCAGAGAGAGCCAGAGCA	20	24286687	(AGAGC)3	163
GSA00560	Pr032806256	scaffold_1	TGCTCGTCTTACCACTGCAT	20	24344675	GAATATCGGGAGTCCGAAAA	20	24344801	(GA)9	127
GSA00561	Pr032806257	scaffold_1	CTTACCACGCTGCTTGTGTT	20	24406210	GAGTATACTAAACGCCCCGC	20	24406393	(GTGGA)3	184
GSA00562	Pr032806258	scaffold_1	GCCATTTCTGTGTTGCGTTA	20	24417100	CACTGCAATTCTCGTCACCT	20	24417284	(AGAA)4	185
GSA00563	Pr032806259	scaffold_1	CACAAGCAAGAAAGCTGGAG	20	24512725	CTGCTGGTGCTTGTGGTACT	20	24512880	(CAT)6	156
GSA00564	Pr032806260	scaffold_1	CTTGTCCGGAAACTGCAAC	19	24623944	TGTAACACCTTTCGTGGTCG	20	24624138	(GACGGT)3	195
GSA00565	Pr032806261	scaffold_1	AAACAATCAGCGTGTTGCTC	20	24624581	GATTTCAGGGGGAACGTCTA	20	24624776	(CGCA)4	196
GSA00566	Pr032806262	scaffold_1	AGCGGTTTCCAAACTGAACT	20	24634233	GTGTGACACGAGGGCTTAGA	20	24634377	(TGGCT)3	145
GSA00567	Pr032806263	scaffold_1	CACAAATCAGGAAATCACGC	20	24643632	GACCTGGTCCGGTATACACA	20	24643784	(TCGA)4	153
GSA00568	Pr032806264	scaffold_1	GGCTAAGGTGAGATTTGGGA	20	24651681	TAAATGACCCAGGATGAGCC	20	24651854	(TGG)6	174
GSA00569	Pr032806265	scaffold_1	CTGTTCCCAATCCTGCAAAG	20	24784155	TCCTCAAGGGTCCTTACCTC	20	24784353	(AAGGG)3	199
GSA00570	Pr032806266	scaffold_1	TCCAGGGTTTGGAATTTCTC	20	24786326	AGGAAATTGATCCCCACGTA	20	24786497	(GACGGG)3	172
GSA00571	Pr032806267	scaffold_1	GTCTCGTATGTCTCTGGCGA	20	24814027	AAAGGTTCCCGTCTGACCT	19	24814165	(GA)9	139
GSA00572	Pr032806268	scaffold_1	TCTCGCAACTTCTGTAGGGA	20	24822618	AGGGTCCAACGCTACAAATC	20	24822790	(GCATG)3	173
GSA00573	Pr032806269	scaffold_1	GGTACCTTGGAACGAGGAGA	20	25068718	AATATTGCGACCGGATGACT	20	25068909	(CCACAA)3	192
GSA00574	Pr032806270	scaffold_1	ACTTGTTGGTTTTTCTCCCG	20	25071512	GGAAACTCCTAATGGCTTGC	20	25071628	(TTTGT)3	117
GSA00575	Pr032806271	scaffold_1	TCATTATTAGGTCCGGCACA	20	25138845	GCTGAACAGAACGGCTGATA	20	25139011	(CTATC)3	167
GSA00576	Pr032806272	scaffold_1	CTGTCCCTGGCCAAATTACT	20	25180954	CATGATCAGATTTTGACGCC	20	25181125	(AGAA)4	172
GSA00577	Pr032806273	scaffold_1	TTAGTGGACCAAAGCAGTCG	20	25199415	GTATTGGGTGAGGTAGCCGT	20	25199586	(GCCTC)3	172
GSA00578	Pr032806274	scaffold_1	TTAATTGCACCACTTCTCGC	20	25210139	GGTTTGAACTTTCGAAGGGA	20	25210333	(GCA)6	195
GSA00579	Pr032806275	scaffold_1	GCAACAGATGGTGTTCAGGT	20	25256879	GGTATCCCCTCCATTTGTTG	20	25257072	(GTTCA)3	194
GSA00580	Pr032806276	scaffold_1	AAGAGTCCAACCACCCACTC	20	25368169	CGTTAGAGGGTGGGCTACTG	20	25368329	(AAATCC)3	161
GSA00581	Pr032806277	scaffold_1	AAGTTGTTGCTCTTGCCCTT	20	25370501	TTGGTGAGCACAACACAAGA	20	25370676	(AAAAT)3	176
GSA00582	Pr032806278	scaffold_1	TATCATGGGCTGATGGCTTA	20	25386802	GAATGCGTGATTAGGTGTGG	20	25386977	(GGCC)4	176
GSA00583	Pr032806279	scaffold_1	GCCAACTATCAGGTCGGATT	20	25435814	AATATGTTGGGTAGGAGCGG	20	25436007	(GGTCG)3	194
GSA00584	Pr032806280	scaffold_1	CGATAGATGCAGCAATTTGG	20	25444610	TGCTGTCAATTCCAGCTTTG	20	25444764	(GAAAA)3	155
GSA00585	Pr032806281	scaffold_1	CCTGCCATATAAAACCTCGC	20	25470052	AGAGAGAGGACGGCAAGATG	20	25470200	(TCG)6	149
GSA00586	Pr032806282	scaffold_1	TGACCGATGGACCAGAGTAA	20	25473229	GTCCGCAGATTCATTTGTGT	20	25473380	(C)18	152
GSA00587	Pr032806283	scaffold_1	GAAGGGAATCGAGGTGGATA	20	25481584	TAGCGCAAGAAAAACACCAC	20	25481750	(GAGTC)3	167
GSA00588	Pr032806284	scaffold_1	GCGGGAGAGACAGAGAGAGA	20	25533983	AGGGAAACGGAACAGAGATG	20	25534116	(ACGCC)3	134
GSA00589	Pr032806285	scaffold_1	AGTCAGGAGCGAACGACAC	19	25582443	CGACGTATCAAAAGTGCTGG	20	25582641	(CTCCA)3	199
GSA00590	Pr032806286	scaffold_1	CTATGGGCACAGCCTGAAC	19	25593467	CAACCGCTAGATGTCGAAGA	20	25593650	(GACTC)3	184
GSA00591	Pr032806287	scaffold_1	CCTGGATAAGTTTGGCCTGT	20	25686721	ACTGCTGGATCTGCTTTGTG	20	25686918	(CACAG)3	198
GSA00592	Pr032806288	scaffold_1	TCCAGGTAAACATGGAACGA	20	25742293	CACTAACAAATCAGCCCACG	20	25742466	(TGCCT)3	174
GSA00593	Pr032806289	scaffold_1	CGTAACTGACACCACCGTTC	20	25817239	AAGGGATAGCGACAAGGGTA	20	25817397	(GCCGTC)3	159
GSA00594	Pr032806290	scaffold_1	AGCAGTCACCAGCTCCACTA	20	25845284	AGTTGCTGATGCATGAATGG	20	25845387	(CTCTG)3	104
GSA00595	Pr032806291	scaffold_1	ATGCAACATGAGGTGGAAGA	20	26003004	TGACACCTTCCTTCGATTCT	20	26003119	(TAAAA)3	116
GSA00596	Pr032806292	scaffold_1	TCTGAACATCCCTCTCCACA	20	26074466	TCCGGCTATTTAGCCTAGTGA	21	26074597	(AAGA)4	132
GSA00597	Pr032806293	scaffold_1	CTTACATGACATGCCTCGCT	20	26129665	TAGACGAGAGGGTGCAAGAA	20	26129835	(GCCGTC)3	171
GSA00598	Pr032806294	scaffold_1	GTGCTGATTGTGAACGTCCT	20	26206356	GCAGTCCTTCGTTCTTCTCC	20	26206555	(GGGGA)3	200
GSA00599	Pr032806295	scaffold_1	TAGCCCTCGAGTTCTACGGT	20	26212501	TACTACGATCGCAGGAGCAG	20	26212686	(TCCTC)3	186
GSA00600	Pr032806296	scaffold_1	GGGAACCTCTGTGATGGAGT	20	26216204	TAGGCCCGACATAATGGAC	19	26216391	(CTGAC)3	188
GSA00601	Pr032806297	scaffold_1	GTCCTCTCGTGTCGAGGACT	20	26230748	GAGTGAAGCTGTCTGCCAAA	20	26230941	(AAGAA)3	194
GSA00602	Pr032806298	scaffold_1	CAATAAGGAGACGCGCTACA	20	26326707	ACCACGCACATCCAATACAC	20	26326863	(TTTTC)3	157
GSA00603	Pr032806299	scaffold_1	ATGTTGCATCATTGGTACGG	20	26523574	GAGGGGTTTTGAAAAGGGA	19	26523761	(TATTT)3	188
GSA00604	Pr032806300	scaffold_1	TATAGCTGCGCTATGGAACG	20	26535847	ACGCATCGTAGTACGCTCAC	20	26535991	(TTTCA)3	145
GSA00605	Pr032806301	scaffold_1	CTCCTTGCTCATGGCTGAT	19	26536963	TTTCCTACACCACACGGCT	19	26537122	(GCTCT)3	160
GSA00606	Pr032806302	scaffold_1	GCTCCATGTGCTACATTGCT	20	26568957	TTATTTGCTTGGCTGTCCTG	20	26569154	(ATCCA)3	198
GSA00607	Pr032806303	scaffold_1	CACCCATTGGTGCAATCTTA	20	26668218	CACCTAGGGATGGCTCATTT	20	26668404	(GGGTT)3	187
GSA00608	Pr032806304	scaffold_1	CATCAGCTTCTCGCTGAACT	20	26671679	GCTCTTTTAAATCCCCAACG	20	26671850	(CCATGG)3	172
GSA00609	Pr032806305	scaffold_1	CTCTCTTCCCTCCTCCCTCT	20	26732489	TAAGGGGGAATGTTTTGCTC	20	26732652	(TCTAGA)3	164
GSA00610	Pr032806306	scaffold_1	TGCATGACACCACCTTATGA	20	26765151	AGCATGACTGGAATGCAAAG	20	26765324	(TCATAT)3	174
GSA00611	Pr032806307	scaffold_1	ACTGCAGACCACACCATTCA	20	26828584	GCTTCGTCAGGAGAAAAAGG	20	26828689	(AGCAA)3	106
GSA00612	Pr032806308	scaffold_1	CGTTGAGGTCACAATCCAAC	20	26851302	CTAGGAGGCCATAAGCAAGG	20	26851437	(TTTTC)3	136
GSA00613	Pr032806309	scaffold_1	GCACTATGCGGTTCATTCAA	20	26851479	AAGTTGAATCATCTGTGCCC	20	26851655	(AATA)4	177
GSA00614	Pr032806310	scaffold_1	GCCCGCGTATTTTTACTTCT	20	26911500	CCCACAAGTCGGTAAGTGAA	20	26911638	(CCAAA)3	139
GSA00615	Pr032806311	scaffold_1	AGATCCAGCAAGGAGAAGGA	20	26925403	ATCCTCTTTGGTTTGATGCC	20	26925536	(GCTGGA)3	134
GSA00616	Pr032806312	scaffold_1	ATCGTCATGGTTTCCAGGTT	20	26927197	TAAGACAGCAAACGCTCCTG	20	26927346	(ATTGT)3	150
GSA00617	Pr032806313	scaffold_1	GGAGGAGGAACAGGGATGT	19	26931527	TTTATGCACAAGAAGCCCAC	20	26931724	(GGCGA)3	198
GSA00618	Pr032806314	scaffold_1	ATGGCCTCGCAGAGTAATG	19	26943246	ACTACCTGCGGCACCTATC	19	26943429	(CGCGG)3	184
GSA00619	Pr032806315	scaffold_1	GCAAAGCAATGCAACTAGGA	20	26952094	AGGAGAGATGGGGAGGAGAT	20	26952221	(TGGCGG)3	128
GSA00620	Pr032806316	scaffold_1	CTGCTCTGCTCCTCACTCAC	20	27099979	GTGTTCGTGGTCTTCAGTGG	20	27100134	(CAAAA)3	156
GSA00621	Pr032806317	scaffold_1	TTATCTCAACCGAGGGGGTA	20	27100723	AGAAAATCCCCAAACAGGTC	20	27100918	(GCCGG)3	196
GSA00622	Pr032806318	scaffold_1	GATAGAGGTGGAGGGGGTG	19	27111776	TGAGGGTACAATAGACAATGCC	22	27111965	(GCGGT)3	190
GSA00623	Pr032806319	scaffold_1	CCCAATCCCACGCATATAAT	20	27117697	GCGGACCAGGTTTATCCTAA	20	27117861	(AAATA)3	165
GSA00624	Pr032806320	scaffold_1	CACGGTAGGAGCTAGCAACA	20	27118496	ATTTATTCTGGGACGGAGGG	20	27118606	(CGTT)4	111
GSA00625	Pr032806321	scaffold_1	CATGGCTGAAGTGAGCAGG	19	27119292	CTCTCTTTCCCGGTGGAAT	19	27119474	(GGCT)4	183
GSA00626	Pr032806322	scaffold_1	TATCACCGACGAATGGTCTC	20	27122387	TGCCTGTTTCCTAATCCACA	20	27122565	(GATGGG)3	179
GSA00627	Pr032806323	scaffold_1	GACCTCGTCGCACCTCTTAC	20	27156424	GTCAGGCTTCTCTTGTGGC	19	27156621	(CCACCT)3	198
GSA00628	Pr032806324	scaffold_1	GTTAAATCAGCTGCAGACGC	20	27158374	GAGAGCTCGGAGAATATGCC	20	27158561	(CTG)6	188
GSA00629	Pr032806325	scaffold_1	GTTGGGAGCTTGGGATTG	18	27209230	AGGAGGAGGAGAGGTGGG	18	27209428	(ACGCCA)4	199
GSA00630	Pr032806326	scaffold_1	ACTAATCAGGTTCCCACCCA	20	27218384	CAGGGAGGACTGAAGAGAGG	20	27218499	(TGCCAC)3	116
GSA00631	Pr032806327	scaffold_1	GGATACATCTTTCATGACCTCC	22	27249848	CGACCACTTGAGATGACTGG	20	27250025	(GTTAT)3	178
GSA00632	Pr032806328	scaffold_1	CTTGGTACAAGTTGCACGCT	20	27305871	GCAAATTCGATCGTTTCCTC	20	27306055	(GCTA)4	185
GSA00633	Pr032806329	scaffold_1	TTGGGGAAGTAGTTGCACTG	20	27360213	ACCGATGAAGAATTCGAACC	20	27360359	(TCTTGA)3	147
GSA00634	Pr032806330	scaffold_1	GGTGTAGGATGGAGATGGCT	20	27399673	AGCTCGCACTAGTAGCCACA	20	27399834	(AACGG)3	162
GSA00635	Pr032806331	scaffold_1	AACCCATGTTCTCTTCCCAC	20	27420326	TCCTGGTTTAGCTGGACCTT	20	27420485	(TGG)6	160
GSA00636	Pr032806332	scaffold_1	GCTAAAACAGAGCCGCGT	18	27464481	GTAGACGGTCGGCGAGAG	18	27464677	(G)19	197
GSA00637	Pr032806333	scaffold_1	ATGGACCTGCTGTGGGAG	18	27466737	CTTCTTGTCGTCGTCGTCC	19	27466934	(GCCGAA)3-(GCCGAA)3	198
GSA00638	Pr032806334	scaffold_1	GCTGCTGCTCAGGCTCTT	18	27467282	GAGCATCATGGTAGGTCACG	20	27467390	(GGCGCC)3	109
GSA00639	Pr032806335	scaffold_1	TAGTACCAGGGGGCGTAGAA	20	27477818	CTACACCAAACAGTCGCAGC	20	27478017	(CAG)6	200
GSA00640	Pr032806336	scaffold_1	ATCCTTCACATCGATCCACA	20	27502320	TGTCCCAGCTGATACAGGAA	20	27502478	(GCCAGC)3	159
GSA00641	Pr032806337	scaffold_1	ATATCTCCCTCCCTTTTGCC	20	27504556	ATCTCATGGAGGAGGAGTGC	20	27504685	(CTCC)4	130
GSA00642	Pr032806338	scaffold_1	GCAGCTAGCAGCAGATCAAC	20	27504692	TCGGAATCAAGAGCAGTCAG	20	27504865	(GCG)6	174
GSA00643	Pr032806339	scaffold_1	CCGCTTGAGTTGTGTTGAGT	20	27517514	ACAAACATCTGCAGGTTGGA	20	27517645	(GTTAA)3	132
GSA00644	Pr032806340	scaffold_1	GAAACAAAGACACGCCAAGA	20	27548098	CAAAAATTTGGACTCCCAGC	20	27548198	(TGAGA)3	101
GSA00645	Pr032806341	scaffold_1	AGGTGAGAAAGAAACGCTGG	20	27553778	CAAGCCCACGAATACACAAG	20	27553970	(CGG)6	193
GSA00646	Pr032806342	scaffold_1	CCAATATGAATGCCAGGATG	20	27641517	CTCCCCTCTATCGTTTGGTC	20	27641714	(CCTCCA)4	198
GSA00647	Pr032806343	scaffold_1	CTGTGGGGACAAAGTGACTG	20	27675226	TTGGCCTTGTCTGTAGGCTT	20	27675377	(ATTTT)3	152
GSA00648	Pr032806344	scaffold_1	GAGTGGCATGGAATTGACAC	20	27679544	GGCTGCATTAGTGATCGAAA	20	27679680	(TTAAT)3	137
GSA00649	Pr032806345	scaffold_1	CACTTTGCACCAATTCTCGT	20	27715488	AATGGAATCTTGGGAGGATG	20	27715683	(TCCTCT)3	196
GSA00650	Pr032806346	scaffold_1	TACTTCTTCATCAGCCTCGC	20	27729689	CTGTTCTGCTTCTACCAGCG	20	27729823	(CTC)6	135
GSA00651	Pr032806347	scaffold_1	TCTCTCTCTTCCCTCCTCTCTC	22	27764565	GTGCCATTCCAACTTTCCTT	20	27764670	(TCTAGA)3	106
GSA00652	Pr032806348	scaffold_1	TATCAACTTCCGCTGCAATC	20	27798218	TCTTTGAGATGTTGCAAGGC	20	27798414	(AAAGA)3	197
GSA00653	Pr032806349	scaffold_1	ATGGCAACAGTAACGCTGAC	20	27847558	AGATTGTCGTTCAGGAGGCT	20	27847688	(GAGCAG)3	131
GSA00654	Pr032806350	scaffold_1	GTGTCGAACTGTCGATGGAG	20	27851058	CATCACTGGAACACTTCCGA	20	27851168	(GGGA)4	111
GSA00655	Pr032806351	scaffold_1	CAAGTGTCGCATCTCGTCTT	20	27851748	GCAATGATGCATGAATCTCC	20	27851870	(GA)9	123
GSA00656	Pr032806352	scaffold_1	GAAGCACGGCAAGTAAACAA	20	27873375	GCGTGCTCTCTGATGAGTGT	20	27873535	(GA)9	161
GSA00657	Pr032806353	scaffold_1	GATGATCGGTGGGGAAGTAG	20	27874031	GGGAACTTCCTGCACTCATT	20	27874134	(TGTTGC)3	104
GSA00658	Pr032806354	scaffold_1	AGACACCAGCAGGTTGGATT	20	27886286	ATGCCACGTAGTGAGAGCAG	20	27886478	(CTCAA)3	193
GSA00659	Pr032806355	scaffold_1	TATCCCTTCTCTCTCCGTGC	20	27887451	ATGCTTGATTCCGACCTTGT	20	27887589	(CAAGA)3	139
GSA00660	Pr032806356	scaffold_1	AAGATCGGTCGCCAGTAAAC	20	27943097	AACTTGCGAGGAGTCCAGTT	20	27943234	(GCCACG)3	138
GSA00661	Pr032806357	scaffold_1	GATGAAGTGAACGGCTGCTA	20	27945012	AGATGAACCACCAGTCCACA	20	27945165	(GGTG)4	154
GSA00662	Pr032806358	scaffold_1	TTAAGGCTGGACGGAAAACT	20	27954400	TCGAGCTGGCTCGTTATCTA	20	27954538	(GCTCG)3	139
GSA00663	Pr032806359	scaffold_1	GGGGTGCAAGGAATACATCT	20	27965286	AGTATTTGGCGACTTGCCTT	20	27965424	(TGTAC)3	139
GSA00664	Pr032806360	scaffold_1	CCCAATCAAACATGTGGTGT	20	27996358	GGTTTGTCAATCGGGGTTAC	20	27996532	(TGCA)4	175
GSA00665	Pr032806361	scaffold_1	GACGACCTGGAGAAGAGGAG	20	28039736	GTATATAACCACCTGCCCGC	20	28039905	(CGCCT)3	170
GSA00666	Pr032806362	scaffold_1	CAACTGATGCAAGAAAGGCT	20	28084593	GTGGAAAAGTGCATCCTTGA	20	28084758	(TTCT)4	166
GSA00667	Pr032806363	scaffold_1	AAGCGAGGAGAGAAGCAGC	19	28123377	TGTTGCGCTCATAACTCCAT	20	28123571	(GCTGGA)3	195
GSA00668	Pr032806364	scaffold_1	GAGCAAAACAGCCCATGATA	20	28126955	ACATACTGTGCCCTTCCCTC	20	28127063	(TTTA)4	109
GSA00669	Pr032806365	scaffold_1	CCGGATACTCAAAGTTGCAT	20	28140432	CATCCGTCAACTAGGGATGA	20	28140601	(TATTTG)3	170
GSA00670	Pr032806366	scaffold_1	TGGTGTCGACGAATAGGAAA	20	28166648	AACAAACACGCAAGTTACGC	20	28166821	(ACATG)3	174
GSA00671	Pr032806367	scaffold_1	AATCACTTTCTCGCCTTGCT	20	28167050	ACTGGACCTGGACTGGAAAC	20	28167171	(CCTTT)3	122
GSA00672	Pr032806368	scaffold_1	CTTGGATTGTTAACATGGCG	20	28243526	GAAACCCCAAACTCCTTTCA	20	28243652	(TTTCT)3	127
GSA00673	Pr032806369	scaffold_1	GATCCCAAGACAACCACCAC	20	28269599	GCTGTCGGTGTGAGAAGTGT	20	28269709	(CCAC)4	111
GSA00674	Pr032806370	scaffold_1	CGTCTCGAAAGTCCAATGAA	20	28289571	GTGGAGGAACTCCATCTCGT	20	28289746	(TGCTC)3	176
GSA00675	Pr032806371	scaffold_1	CGAGTCCATGGAAGCCAC	18	28336633	GACCCAACACATCCTGCTC	19	28336824	(TCGGCG)3	192
GSA00676	Pr032806372	scaffold_1	GAGATGGTGGGTAAAGCGAT	20	28337340	TCTTTACCTCACGGCTCCTT	20	28337520	(GGA)6	181
GSA00677	Pr032806373	scaffold_1	GTACTCCGGTTCTCATGGGT	20	28388376	TATCCTCGTGTCAGGAACCA	20	28388485	(GAAA)4	110
GSA00678	Pr032806374	scaffold_1	CTTTTCTCTTGCGTGGTCAG	20	28427386	AACAGGATTTCCTGATTCCG	20	28427552	(GGACGG)3	167
GSA00679	Pr032806375	scaffold_1	CGCATTTCTGTCTGTCGTTT	20	28502703	TCGTGAGACGAAGCACGTAT	20	28502897	(CTG)6	195
GSA00680	Pr032806376	scaffold_1	CGCCCGGTTTCTTTACTC	18	28553053	CAAGGGCTACACACCACAAG	20	28553184	(AGCCG)3	132
GSA00681	Pr032806377	scaffold_1	GCATACCCAAGTCACCACAC	20	28589413	GACCTTTTGGACAAGGTACA	20	28589603	(AGAAT)3	191
GSA00682	Pr032806378	scaffold_1	TGGAATATGGACCGTTGCTA	20	28727215	CCCGTCCAATCAAGTTTCTT	20	28727380	(AAAAG)3	166
GSA00683	Pr032806379	scaffold_1	ACTCCTACTGGGCATCTGCT	20	28803241	TCCTTTTCCACTCCAATTCC	20	28803425	(GCAGG)3	185
GSA00684	Pr032806380	scaffold_1	GTTTCCATCCCCTCATTTTG	20	28847962	GGTGAGATAAACCCACCTTCA	21	28848115	(TCATT)3	154
GSA00685	Pr032806381	scaffold_1	TTGAGCAGACCTTTGGTGTC	20	28886537	ACGGTATGTCCACAGGTCG	19	28886736	(CACACT)3	200
GSA00686	Pr032806382	scaffold_1	ATTGGATACGTGTGTGGGTG	20	28916295	AGATGACCTACCGAGGATGG	20	28916453	(TTGG)4	159
GSA00687	Pr032806383	scaffold_1	CACCACCGAGATCAGACAAG	20	28925568	GTAGCAAGGGAAAAGCTTGC	20	28925727	(CTTGC)3	160
GSA00688	Pr032806384	scaffold_1	GGTTGGATTGGGACATCATC	20	28930693	TGATGACGTTATGTGGCTCA	20	28930871	(ACTCA)3	179
GSA00689	Pr032806385	scaffold_1	AAAGGAGGGCTGGTAGGG	18	28973185	AAGCCATGGACACACTTGAC	20	28973378	(CCCTC)3	194
GSA00690	Pr032806386	scaffold_1	TCTCTCTCCCCTTCTCGTGT	20	28997508	GGCTTTCTGACGCTTCTTTC	20	28997677	(CTGCA)3	170
GSA00691	Pr032806387	scaffold_1	TCTTCATTGGATCTTGCAGC	20	29011313	GGTCAGTAGGTGGAGGGAGA	20	29011424	(TTTTCA)3	112
GSA00692	Pr032806388	scaffold_1	CCGGACGACTGGAGGTATTA	20	29041655	CAAGTTCCACAAATCGCATC	20	29041854	(GAAG)4	200
GSA00693	Pr032806389	scaffold_1	CACTGGCACGGTGAACTG	18	29110447	GCGGCCAGGTACGTTATTAT	20	29110592	(AG)9	146
GSA00694	Pr032806390	scaffold_1	GTGGTTTTACTGGCTGCGT	19	29214385	GGAGAGAGACACCTCAGTCTCA	22	29214582	(CCGTGT)3	198
GSA00695	Pr032806391	scaffold_1	GCCTCCACAACCTCATCC	18	29218454	GTAGGCGTACGACATCCTCG	20	29218635	(TCGAA)3-(CCGAT)3	182
GSA00696	Pr032806392	scaffold_1	TTCCTGCAGAACCAGCGT	18	29262844	CCAGCAACATCTTCAACTGG	20	29262967	(GCG)6	124
GSA00697	Pr032806393	scaffold_1	GCAGACCAAGTATTCTCGCA	20	29294088	TGTGTGCTTCAGGAGAAAGG	20	29294248	(TCCAGT)3	161
GSA00698	Pr032806394	scaffold_1	CACAAGTGTTCAGGGATTGG	20	29300055	GACAGTCTGACACTGGTCGC	20	29300193	(CGACG)3	139
GSA00699	Pr032806395	scaffold_1	CCCTCCTCGATCTCTCTTCA	20	29302069	AAATGAGAATCTGACGCACG	20	29302236	(CGTC)4	168
GSA00700	Pr032806396	scaffold_1	CAGAATTACGGGCATATCCA	20	29312886	GCTCAAGATCGACCTCATCA	20	29313064	(ATTT)4	179
GSA00701	Pr032806397	scaffold_1	GAGTTGCCACAGAAAAGCTG	20	29328807	TCTGCCAACAGCAAAAGAGA	20	29329003	(CTTT)4	197
GSA00702	Pr032806398	scaffold_1	TCGAAGAACCTGAAGCGTAA	20	29340122	ACAGGCCATCGATACCTCAC	20	29340317	(CTCC)4	196
GSA00703	Pr032806399	scaffold_1	TTTTCCTTTGTTAGGGGGC	19	29517587	CTTGCTCAAACAACACCCAC	20	29517714	(G)18	128
GSA00704	Pr032806400	scaffold_1	TACGATGAGAGTGCCCTGAG	20	29556094	TCAGTGGTAGTTCCTCCCCT	20	29556268	(GTTGGA)3	175
GSA00705	Pr032806401	scaffold_1	GCAGGGAACTGGAGCATT	18	29571323	CCAAACAGGGCCTTAAACAT	20	29571471	(GGCA)4	149
GSA00706	Pr032806402	scaffold_1	AATGTTCAGCTAGGGGCATC	20	29612222	ATTTGCGTGCTAGCGAGAGT	20	29612344	(GAGAG)3	123
GSA00707	Pr032806403	scaffold_1	TCGTAGCAAGTAGTCCACGG	20	29624094	GAGTTGGCAGTGTTGGAATC	20	29624267	(CTGGC)3	174
GSA00708	Pr032806404	scaffold_1	GGGGTGTACTTTTCCCACAG	20	29625318	ATGAACACCCCCTTTTCCTT	20	29625463	(C)19	146
GSA00709	Pr032806405	scaffold_1	GGAGAAAGGAGAGGAGGCTT	20	29641730	ACACGCAAAGCATGGAGTAG	20	29641862	(CATG)4	133
GSA00710	Pr032806406	scaffold_1	CTACTCCATGCTTTGCGTGT	20	29641843	GACAAGAAGATGCGTCCAAA	20	29642037	(TAGAC)3	195
GSA00711	Pr032806407	scaffold_1	CCATGGGTTATGTTGTACCG	20	29649938	GATAGGAGAAGGGAGGAGGG	20	29650103	(TTCTT)3	166
GSA00712	Pr032806408	scaffold_1	CTCTCTGTAGGGGATCTCGC	20	29659542	GCGCACTGCTTTCTTCTTTT	20	29659733	(AGCAG)3	192
GSA00713	Pr032806409	scaffold_1	GAAGCAGACGCTGGAAGAC	19	29699565	CAGGCAGAGCTACACTACACG	21	29699761	(GTATG)3	197
GSA00714	Pr032806410	scaffold_1	CCCGTACGCGTAGATTGTC	19	29744185	CGCCGATAAGGACAGTACAA	20	29744315	(GCAACT)3	131
GSA00715	Pr032806411	scaffold_1	TCCATTTCGAGGGTATCTGA	20	29786170	TTGATGTCCTAATCCGACCA	20	29786368	(GAAAA)3	199
GSA00716	Pr032806412	scaffold_1	TTCTTCACCTGATGAGACGG	20	29800349	CATTAGAAGAAGCACGACGC	20	29800540	(GACG)4	192
GSA00717	Pr032806413	scaffold_1	TAGTCAATACAGGTGGCGGA	20	29811908	TACCAGCATCAAATCATCCC	20	29812063	(AATA)4	156
GSA00718	Pr032806414	scaffold_1	GCAAGCGAGAGATGTACCAA	20	29821571	CCTCTCTGCTTTTCCCTCC	19	29821759	(GCGGC)3	189
GSA00719	Pr032806415	scaffold_1	CCCCAGAGATCTATAGCCACA	21	29859790	TGCAGATTAGCTCTGGAGGA	20	29859890	(CACAAA)5	101
GSA00720	Pr032806416	scaffold_1	CCCCAGAGATCTATAGCCACA	21	29893446	TGCAGATTAGCTCTGGAGGA	20	29893546	(CACAAA)5	101
GSA00721	Pr032806417	scaffold_1	ACAAGCCATGGAAAAGAACC	20	29914674	CAATTTGGTCTTCTGGGGAT	20	29914825	(CA)9	152
GSA00722	Pr032806418	scaffold_1	AAGGGTATGCAAGGATTTGG	20	29916177	AGAGAGCATTGACACGCATC	20	29916374	(TGTGGA)3	198
GSA00723	Pr032806419	scaffold_1	TTGTAAAATCACCCAGCGAG	20	29945997	GGGTTTTTAAGCGAGACCTG	20	29946185	(GTGCA)3	189
GSA00724	Pr032806420	scaffold_1	GAGCTGAAATTATAGGCGGC	20	29953181	TCTGCAGCCTCTGCTCTG	18	29953317	(CGGCA)3	137
GSA00725	Pr032806421	scaffold_1	TAAAGCCGCAAGTGTAACCA	20	30019099	CTACAGCAACGATCCCAAAA	20	30019232	(GAATT)3	134
GSA00726	Pr032806422	scaffold_1	GGTGGATTCACCGGATAAAA	20	30035468	TGCGACTCTCTCTTTCCCTT	20	30035617	(GGGA)4	150
GSA00727	Pr032806423	scaffold_1	GGCCAGCAGGAGATCTGA	18	30042592	TGATCATGCCTTCTTCTTCG	20	30042719	(CCG)6	128
GSA00728	Pr032806424	scaffold_1	CGTTCTGCTAGCGTTGTTGT	20	30050465	GATCTTGATCTTCGCTGCAC	20	30050593	(TTGGT)3	129
GSA00729	Pr032806425	scaffold_1	TCAAGTCAGCGATCTTCACC	20	30112895	GGGCTGGCACAAAGAGTAGT	20	30113058	(CACCTG)3	164
GSA00730	Pr032806426	scaffold_1	GACTCGAGGAGAGTGTGTGC	20	30179285	GAAGCTTCACCAACCGAGAT	20	30179455	(GGAAC)3	171
GSA00731	Pr032806427	scaffold_1	AGCCACTACTCCGAGTCTCC	20	30180763	CGTCGTAGTACGCGGTTAGA	20	30180880	(CTAG)4	118
GSA00732	Pr032806428	scaffold_1	TCGGGTGAATTACGTCTCAA	20	30202665	ATGGCATCACGGCTATCTC	19	30202855	(GATCGG)3	191
GSA00733	Pr032806429	scaffold_1	CTCGTGAAGTGTAGCCATGC	20	30249817	CGAGTTCCTCCGGATTTTTA	20	30249935	(TTTGA)3	119
GSA00734	Pr032806430	scaffold_1	GGATCGTTTGGAGATAGGGA	20	30276433	ACTCTCTAGCGGCATCCAGT	20	30276558	(T)18	126
GSA00735	Pr032806431	scaffold_1	ATCGTTAGTCATCGTGCAGC	20	30336836	GACAAAACCGCATGCATAAC	20	30337032	(GTAT)4	197
GSA00736	Pr032806432	scaffold_1	GATAAGCAGGAGCGTGGTG	19	30412442	GGTACGGGATGCTGATGTT	19	30412593	(CGG)6	152
GSA00737	Pr032806433	scaffold_1	GCCCGTTTGGATGTAGGTAT	20	30474410	GAACCCAGTTACTCCTTCGG	20	30474590	(GGAATT)4	181
GSA00738	Pr032806434	scaffold_1	ATAGTGTTTGTGTGGCGACG	20	30474837	GGTCAACCCCTTTAGACGAA	20	30475010	(TTTTC)3	174
GSA00739	Pr032806435	scaffold_1	TGCACGTTAAGATCGAGGAG	20	30482431	CTCAAGGGACGTTGGGTACT	20	30482587	(GTAGGA)3	157
GSA00740	Pr032806436	scaffold_1	GTCAAGACCGTCTCGGATTT	20	30530540	AGGCAAGACGATCTCCATCT	20	30530713	(CTCCT)3	174
GSA00741	Pr032806437	scaffold_1	GCTTTGGATCAACATCATGG	20	30546431	TAGCGATTCAACTAGCCCCT	20	30546630	(TCTAG)3	200
GSA00742	Pr032806438	scaffold_1	ATGCATAAGGTGGGATTGGT	20	30547114	GCCGAAGTCCTAGATATCGC	20	30547223	(GGCTGC)3	110
GSA00743	Pr032806439	scaffold_1	ACCTGCGCTACGAACTCTTT	20	30637344	TCGGATACTCACAGCTCCTG	20	30637502	(CTGGGA)3	159
GSA00744	Pr032806440	scaffold_1	TTTTCGTCTAGGCAGGGTCT	20	30643610	CAGACAAAACGAGAGAGGCA	20	30643801	(CAGACG)4	192
GSA00745	Pr032806441	scaffold_1	CAGATCAGGTGAGTCTCCCA	20	30691715	GTCTGTCCCAGCTCCTGC	18	30691899	(GGTGCC)3	185
GSA00746	Pr032806442	scaffold_1	GCTTCCTTCCTTGTTCCTTC	20	30721645	CGAAAGCCCTAGAGTCGC	18	30721836	(GCCGAG)3	192
GSA00747	Pr032806443	scaffold_1	ATTAGTGCAGCAGCCAAGC	19	30771327	CGTTTCCTCCGGGATTTC	18	30771516	(GCAG)4	190
GSA00748	Pr032806444	scaffold_1	GAACGGCATGTGTTTCACTT	20	30802488	CTGGGGTAGAATATTGGCGT	20	30802666	(CGGCT)3	179
GSA00749	Pr032806445	scaffold_1	TCCGGCTCTTCTCTTCTTTC	20	30805377	AATCCAGCGAAAGATTCCC	19	30805526	(CGCGA)3	150
GSA00750	Pr032806446	scaffold_1	GTGCTTTGAATCACGCAGTT	20	30809808	GCCTACGTACGAGGGAATGT	20	30809958	(TGCA)4-(CTGCT)3	151
GSA00751	Pr032806447	scaffold_1	CTACTCTCGCCGACGTCATA	20	30814284	AACGAGTTGGAAGTCAGGCT	20	30814416	(CGAGC)3-(CGAGC)3	133
GSA00752	Pr032806448	scaffold_1	TTCGATGGACCTAACGAGC	19	31238759	AGACTCACACCCTACCGGAC	20	31238945	(TGG)6	187
GSA00753	Pr032806449	scaffold_1	CGAACCGCAAGAACTCCTAT	20	31353929	CTGCTTGTTTCGTGTTCAGG	20	31354125	(AACCC)3	197
GSA00754	Pr032806450	scaffold_1	GAGATCCATGCAGGTGTCC	19	31366820	AAGCAGCCCTAAACCCAAC	19	31367002	(CCGCG)3	183
GSA00755	Pr032806451	scaffold_1	CCTCGCCTCGTGTTTTATTT	20	31446249	CGCTGGAAGCAGGATATTTT	20	31446421	(GGCT)4	173
GSA00756	Pr032806452	scaffold_1	CGCCAGTACGTCGTCTCTAC	20	31460987	CCTTTCATCAGTGCAACACC	20	31461178	(GATCT)3	192
GSA00757	Pr032806453	scaffold_1	GTCTTGCAACGCGCTAACT	19	31468795	TCGGACGGTTGCTAGTATGA	20	31468966	(GCGAC)3	172
GSA00758	Pr032806454	scaffold_1	CCAACTCGAACCAATGTGAG	20	31484090	GGTCCGGTCTTGGGTTAGTA	20	31484289	(C)19	200
GSA00759	Pr032806455	scaffold_1	TAGCGCGTACGATACGAGAG	20	31544395	GTTTGTTTCACACACCGGAT	20	31544530	(GCGCG)3	136
GSA00760	Pr032806456	scaffold_1	CCTGTATAAACATGCAGGCG	20	31544795	GATCCATGACTCCGTCACC	19	31544900	(GCCG)4	106
GSA00761	Pr032806457	scaffold_1	GCCACAACAAAAACGTTCC	19	31545025	ATCACGGATCAGGTGACG	18	31545224	(GAAC)4	200
GSA00762	Pr032806458	scaffold_1	GAACTCGTGCGCCAGGTA	18	31559547	GTTCTCTAGGCCCGACCC	18	31559718	(CGCCGA)4	172
GSA00763	Pr032806459	scaffold_1	ATTGCAAGCCAGTATCCACC	20	31628949	AGGATGTCTGCGTGTGTTGT	20	31629107	(CCACAC)3	159
GSA00764	Pr032806460	scaffold_1	AGAACAACAGTGGCATCCTG	20	31634273	GAACGGAGGCAAGGACAC	18	31634393	(GCCG)4	121
GSA00765	Pr032806461	scaffold_1	GTAGTCAGTGCTGCTGGTGG	20	31683424	GTCTGGCACACGTACCTCAA	20	31683615	(GCT)6	192
GSA00766	Pr032806462	scaffold_1	ACTTGCTGCTGCTACAATGG	20	31691630	TACCCAGCACAGGTTTGACT	20	31691765	(CTGCA)3	136
GSA00767	Pr032806463	scaffold_1	CTTGACAGAGTGCTCCTCCA	20	31709771	TGATCTGTGGACGTGGCTAT	20	31709954	(CCAAAA)3	184
GSA00768	Pr032806464	scaffold_1	AAGCAAATACATAGCGTGCG	20	31753403	CTGGAGGGTTTGTTCACCTT	20	31753522	(CGT)6	120
GSA00769	Pr032806465	scaffold_1	GAGCTCTTCTTGGAGGGAAA	20	31761757	ACTTTGAGATCCACCCCATC	20	31761925	(CCTC)4	169
GSA00770	Pr032806466	scaffold_1	GACGCATAGCTTTGTAGCCA	20	31806001	GTCGAAATTTTTCTGGTCGC	20	31806175	(GCCCT)3	175
GSA00771	Pr032806467	scaffold_1	TTGACGTCCCAATCCAACTA	20	31812203	CATGATGGGTTGGTGAAGAG	20	31812396	(CTTTT)3	194
GSA00772	Pr032806468	scaffold_1	CACAGAGATCGTCACCTCGT	20	31875818	TAGCTGGTAGCCTGGGACTT	20	31876003	(TTTTC)3	186
GSA00773	Pr032806469	scaffold_1	CTCGCCACCTAAAACCTCTC	20	31945106	CGGATCACAACCCATAGAAC	20	31945305	(GATTG)3	200
GSA00774	Pr032806470	scaffold_1	CTAATTCCTTGTGCTCCCGT	20	31947620	CTGTTGGCCCTGGTAGTTTT	20	31947771	(CGCAT)3	152
GSA00775	Pr032806471	scaffold_1	GTCCACCTACCCACCCACT	19	31963484	CTCCTCCGATAACGCCAC	18	31963667	(CACTC)3	184
GSA00776	Pr032806472	scaffold_1	TCGCTCGGTAAACTATGCAC	20	31973285	TTCGTACGTACAGGCAGCAT	20	31973391	(GTGGA)3	107
GSA00777	Pr032806473	scaffold_1	CTACGTCGATCATCGGGAG	19	31973724	CCTTGCACACAGCCTGTTC	19	31973920	(TGGC)4	197
GSA00778	Pr032806474	scaffold_1	GAGATGTGATGAAGGGAATGG	21	31979955	GTCTAAGGGAGTCTGGTCCG	20	31980134	(TTTCAG)3	180
GSA00779	Pr032806475	scaffold_1	TCTTAGCCACTACGGATGGA	20	32024203	GATTGCATCTTACAGCGCAC	20	32024317	(TTGG)4	115
GSA00780	Pr032806476	scaffold_1	TCAATGAAGCTATGTCGGGA	20	32140329	GGTCAATCCATAAGCACCCT	20	32140523	(CCCTT)3	195
GSA00781	Pr032806477	scaffold_1	GACACTGCTTGGTGGTTCC	19	32196102	AAGCCCAAAACATATCGACC	20	32196269	(TGAGC)3	168
GSA00782	Pr032806478	scaffold_1	ATCTTGCTGTTAGGAGCGGT	20	32209206	CTGCGTCATACTCCCACATC	20	32209383	(GTTTG)3	178
GSA00783	Pr032806479	scaffold_1	CTACAAGGACGCGGACTACA	20	32236757	CTCGAAATCAACTTTGTCGC	20	32236910	(AAGCTC)3	154
GSA00784	Pr032806480	scaffold_1	AAAACTTATGTTGCCCGTCC	20	32246197	GGCTACGATGCTGAAGACAA	20	32246352	(TTTTTC)4	156
GSA00785	Pr032806481	scaffold_1	GGAGAGAATTGGAAGGAGCA	20	32279022	TTTGGGCCTTTATCTATGGG	20	32279218	(GGCCC)3	197
GSA00786	Pr032806482	scaffold_1	CACCATCTTGGAATCTCACG	20	32287677	CGGAAGAGGAGCGTTCTATC	20	32287781	(GAAAA)3	105
GSA00787	Pr032806483	scaffold_1	CTTTTTCCCTCAAGACCTCG	20	32302146	GTCCAGCTTTGACACGAATC	20	32302343	(TGTGCC)3	198
GSA00788	Pr032806484	scaffold_1	TCCCACTCTCCCATAGTTGA	20	32308885	TCCACTGGTTCACCAATCAC	20	32309080	(TGCCG)3	196
GSA00789	Pr032806485	scaffold_1	TGATGCCGACTAAACGAGAG	20	32380674	CAGTAGCTCCAACCAAAGCA	20	32380864	(TTCAA)3	191
GSA00790	Pr032806486	scaffold_1	ACCGTCTCCTCTTTTGAACG	20	32413087	GAGAGAACAGAGGAACCCGA	20	32413247	(GTGC)4	161
GSA00791	Pr032806487	scaffold_1	GGTCAGCGTTGCTTTTCAT	19	32488083	CAGGATGGATTGAAGAACGA	20	32488235	(TCGCA)3	153
GSA00792	Pr032806488	scaffold_1	CCCCCTCTCCTTTTAAACCT	20	32505887	CGGGGTTCGGATACATTC	18	32506084	(CCCT)4	198
GSA00793	Pr032806489	scaffold_1	TCTTGCAGACTTGATTTCGG	20	32514420	TGCACGTGGCTATATCTTCC	20	32514576	(GGAG)4	157
GSA00794	Pr032806490	scaffold_1	TTTGGTAGAACATGCCAAGC	20	32555414	AGCCTCTTCCACATTTAGCG	20	32555586	(C)19	173
GSA00795	Pr032806491	scaffold_1	GCTGCGGATCTTTGTTGTTA	20	32556441	AGCAGGAAAACATAGGCGTC	20	32556605	(GCCGCT)3	165
GSA00796	Pr032806492	scaffold_1	AACCCAAGACCAGAGGACAC	20	32666140	CAGCTGGCAAATCTCACAGT	20	32666314	(GGCCC)3	175
GSA00797	Pr032806493	scaffold_1	CTGGTTCTCGTCAGCTCGT	19	32699442	AGCAGCTGTGAGAGTGGAGA	20	32699578	(GATTC)3	137
GSA00798	Pr032806494	scaffold_1	ACATGTACCTCTCCGATCCC	20	32759241	ATCAGTCAAATCCATCGGCT	20	32759440	(GGAGCC)3	200
GSA00799	Pr032806495	scaffold_1	GCAACCTTTTTCTACTCGGG	20	32815674	AATACCGCCCATTTTGAGAG	20	32815848	(TTTAT)3	175
GSA00800	Pr032806496	scaffold_1	CGCACCAGTTTCTTCATCAT	20	32821479	AGGATTGCATTACTACGGGC	20	32821627	(CGGC)4	149
GSA00801	Pr032806497	scaffold_1	CTGCTTGTCTGCTCTGCTGT	20	32836154	AAGGTAGCGGTATGGACAGG	20	32836347	(GCT)6	194
GSA00802	Pr032806498	scaffold_1	GTTCTCGCTGCTCAACCC	18	32838889	CAGCCGCGATTGTTAGAGTA	20	32839066	(CGACA)3	178
GSA00803	Pr032806499	scaffold_1	CTCGTACACCTCCCTCAGGT	20	32848020	ACCTCGGCCTCTCTTCTTCT	20	32848185	(CTCTCG)4	166
GSA00804	Pr032806500	scaffold_1	GTCGCTTTGGGCTAGAGTTC	20	32861003	GCTGGATTCAAGCGTACAGA	20	32861200	(AAAAG)3	198
GSA00805	Pr032806501	scaffold_1	TCCGCAAACTGTACCACAAT	20	32865645	GCGCCATTAGTTTAAGCTCC	20	32865829	(ACTAA)3	185
GSA00806	Pr032806502	scaffold_1	GTGAGACGTGGTTGGTTCTG	20	32871201	ATCCTAATCCCGAAATGACG	20	32871387	(GCCG)4	187
GSA00807	Pr032806503	scaffold_1	AATGGCGAGGCTTCCTCT	18	32934533	CCTCCCTTATGCAGCTTCC	19	32934696	(CAGCAC)3	164
GSA00808	Pr032806504	scaffold_1	TGATACTGAAGTGGCCCAAG	20	33012025	TGTCCTCCTCCTCCATAACC	20	33012185	(AGGTGC)4	161
GSA00809	Pr032806505	scaffold_1	GATGTAACTGCTAGGGCGTG	20	33128920	CATTGCAAAACCAGCTTCTC	20	33129119	(GTTCT)3	200
GSA00810	Pr032806506	scaffold_1	GAAAGGCTGGCAAAATCAGT	20	33178214	TTGCTCTGCCCTGTAAACTC	20	33178373	(TTTC)4	160
GSA00811	Pr032806507	scaffold_1	GTGGACTAGTCGGCAGGG	18	33181473	CGAGGGACGTCGCTATTC	18	33181653	(TCGGC)3	181
GSA00812	Pr032806508	scaffold_1	GATGGCTGAACTTTGCGTTA	20	33184856	CCGACTCCCCTATATGCTGT	20	33185002	(TGGAG)3	147
GSA00813	Pr032806509	scaffold_1	TTATCACTCGGCAGACCAAG	20	33223601	TGAACTCTGAACACCCAAGC	20	33223776	(TTGC)4	176
GSA00814	Pr032806510	scaffold_1	TTCCTGAGCTGTTCTTGCTC	20	33241359	TACCAGCGGAGGAGTAGGAC	20	33241517	(TTC)6	159
GSA00815	Pr032806511	scaffold_1	TACCTCTACTGGCTCGGCTT	20	33244190	CCATAAAGCAGCAACGACAA	20	33244389	(TTTCT)3	200
GSA00816	Pr032806512	scaffold_1	CTCCACCTCCCAGGTCAC	18	33251548	TAAGCGCAGCTACCCTTTTC	20	33251679	(CACG)4	132
GSA00817	Pr032806513	scaffold_1	AGTGCATAGAGTTTTGCCCA	20	33267862	CGGCATACACAAAATACGCT	20	33267967	(AAAAG)3	106
GSA00818	Pr032806514	scaffold_1	AGAGGAAAGGAAGGAGGAGC	20	33275897	GTGATAAAAAGCCTCGACCC	20	33276038	(GCTG)4	142
GSA00819	Pr032806515	scaffold_1	GCTGCCCTCTAATCAGCAAC	20	33295019	CTCAGATACGAAAAGAGCCG	20	33295171	(GCTCA)3	153
GSA00820	Pr032806516	scaffold_1	GACCTCACCAGACACGGAC	19	33332574	GCGATTACAAGCCATACACG	20	33332760	(CCGGCG)3	187
GSA00821	Pr032806517	scaffold_1	CGTGTATGGCTTGTAATCGC	20	33332741	CCATTTTCTGGTCCAGCTCT	20	33332844	(CCAT)4	104
GSA00822	Pr032806518	scaffold_1	AGTGCATAGAGTTTTGCCCA	20	33373848	ATGACTGAAGTGACCACCCA	20	33374040	(AAAAG)3	193
GSA00823	Pr032806519	scaffold_1	CATTCCCTCTCTCCAAGGAA	20	33415576	CGGTGATGATTGAGGAGCTA	20	33415691	(CGC)6	116
GSA00824	Pr032806520	scaffold_1	CTCATCGCTGACAAGGTCAT	20	33431818	CACCACGCTTTTGATACAGG	20	33431961	(CCGC)4	144
GSA00825	Pr032806521	scaffold_1	ATTCCAACCTGCTGCCTTAC	20	33444570	CCGCATCCCTAACTCAAAAT	20	33444718	(TTTG)4	149
GSA00826	Pr032806522	scaffold_1	GCAGCGTCTTTCGTGATCT	19	33472882	TTCTTGCGAATGTAAGCCAG	20	33473054	(AGC)6	173
GSA00827	Pr032806523	scaffold_1	GTGTGCAAGAAGGGGTTCAT	20	33500784	CGCGTACATGCGTTTCAC	18	33500969	(CGACGG)3	186
GSA00828	Pr032806524	scaffold_1	TGACGACCAATTCCTTGTGT	20	33503033	GTGGACATTGTGGGAGGAGT	20	33503217	(A)19	185
GSA00829	Pr032806525	scaffold_1	GGAACAGCATCTCCACCAC	19	33636645	CTTCCTCTCCTCGTGGTCTC	20	33636778	(GCCGCT)3	134
GSA00830	Pr032806526	scaffold_1	GTTTCCCTCGTCCCTTCTCT	20	33638532	GAACCACACACAACTGCTCC	20	33638677	(GTTTT)3	146
GSA00831	Pr032806527	scaffold_1	TGATCGACGAGCAAATGG	18	33657511	CTTGATCAGGCCCAGCAC	18	33657710	(CGACGC)3	200
GSA00832	Pr032806528	scaffold_1	GGCTACAGTCCTACTCCCGT	20	33673535	GCCTAGCACCTCCTGTTCTT	20	33673711	(TTTTA)3	177
GSA00833	Pr032806529	scaffold_1	GACTCGAGAGTGTGTGCAGG	20	33677908	AGCCCAGCCTAGTAGCCG	18	33678085	(CTGG)4-(AAGG)4	178
GSA00834	Pr032806530	scaffold_1	CCACGGTGAAGACATGAAAT	20	33679447	TATAAATGAGGGACGGAGCC	20	33679642	(AGGGA)3	196
GSA00835	Pr032806531	scaffold_1	AGCAAGCAAGGAGAGAGAGG	20	33683341	GCGTGCGAGAGTATAGAGCA	20	33683507	(GGAGG)3	167
GSA00836	Pr032806532	scaffold_1	CGATATGGTTCGTTTCGTTG	20	33690111	GTCCTTTTGGAACGTCCATC	20	33690240	(GGGGA)3	130
GSA00837	Pr032806533	scaffold_1	AAAAACTCGTGGCACCTTTC	20	33694558	AATCCAAAGCAGGAGGTGAC	20	33694748	(CTGCA)3	191
GSA00838	Pr032806534	scaffold_1	TGCTAATTTTGACTCGGCAG	20	33745950	ATCAGTACTTGCGGCTCTTG	20	33746100	(CCCCGC)3	151
GSA00839	Pr032806535	scaffold_1	GGCATGTTGGCTGTAAATTG	20	33754111	CTGGTTTTCCTCATCCCATT	20	33754293	(AGAA)4	183
GSA00840	Pr032806536	scaffold_1	CCGAATCAACACCTGCATTA	20	33773264	AGGATGTGCCTATGAAACCC	20	33773377	(AGCTGG)3	114
GSA00841	Pr032806537	scaffold_1	GGAGCTAGAGCCGTAAGTGG	20	33816304	AGTCGCGATCAAATTAGGGT	20	33816478	(GGCGGA)3	175
GSA00842	Pr032806538	scaffold_1	CCAGCCACATTCAGAAGCTA	20	33817783	ATTGATGGTTCGCTCCTCTC	20	33817963	(TCCAT)3	181
GSA00843	Pr032806539	scaffold_1	TGCACTGCAGCTGATTCATA	20	33826651	TCTTTTATGGGGTTGAAGGC	20	33826808	(AAAAG)3	158
GSA00844	Pr032806540	scaffold_1	CAACCAACCAAGCAACAAGA	20	33856084	GAGAAGCAGGGGAAGCAA	18	33856183	(TCCT)4	100
GSA00845	Pr032806541	scaffold_1	TTGCCCGTACCAATACAGAA	20	33886304	GAAGAGCGAGTGACTGATTGA	21	33886442	(TCTG)4	139
GSA00846	Pr032806542	scaffold_1	CTACTGTTTTGCCAATGCGT	20	33893096	TCTCGGACCTTCCTTTTGTT	20	33893295	(TCCC)4	200
GSA00847	Pr032806543	scaffold_1	GGTTGCAATCCAGGAAGAAT	20	33910867	CCCGGAGGAATGCTTTTAG	19	33910975	(CACG)4	109
GSA00848	Pr032806544	scaffold_1	TTTGAGTTGAGTCGAGTGGC	20	33926342	GAACAACAAACACCACCAGC	20	33926508	(GTTGA)3	167
GSA00849	Pr032806545	scaffold_1	AGGCGTTCAGCTTCAAGAAC	20	33945191	GGAGGAAGTTCCCGATGAG	19	33945340	(GCA)6	150
GSA00850	Pr032806546	scaffold_1	GTACCAGGGCATGCAGAAG	19	33958330	GGGTCGACGTAGAATCGG	18	33958524	(CCGCG)3	195
GSA00851	Pr032806547	scaffold_1	GAGAGGGTGGAGCGTACTGT	20	33995892	AGATCAAAGCGACAGGCAG	19	33996042	(CGGAGC)3	151
GSA00852	Pr032806548	scaffold_1	TTCAGTTTGGCTCTGTCAGG	20	34005480	CATACCGGGTTCATCCTAGC	20	34005580	(GGGCGC)3	101
GSA00853	Pr032806549	scaffold_1	TTTAATTGGAGAAGGGGGTG	20	34011514	AGCCCTAAATCTAACTGCCA	20	34011620	(ACAG)4	107
GSA00854	Pr032806550	scaffold_1	ACGGTTTCAGGCATTCCTAC	20	34042547	AACGATGGCCACACTATCAA	20	34042689	(CGTG)4	143
GSA00855	Pr032806551	scaffold_1	CCCACGTAATTGAAACATGC	20	34053381	GTAGCACCAAGATGGCAAGA	20	34053547	(GGCCT)3	167
GSA00856	Pr032806552	scaffold_1	AGAGGTAAAGAGGAAGGCGG	20	34055034	CAGATGGATGGATGATCTCG	20	34055153	(CTGC)4	120
GSA00857	Pr032806553	scaffold_1	ACGGCGTAGAGCCTAGAGAA	20	34148140	ACAGCCGTCACATTTCGTAG	20	34148278	(CGAA)4	139
GSA00858	Pr032806554	scaffold_1	CAAGTCAATGCAATGCAAGC	20	34187751	TGCTGATGTGTGCAGTAGGA	20	34187917	(TTCTCG)3	167
GSA00859	Pr032806555	scaffold_1	CAGACACCAAACACCAGAGC	20	34214861	TAAAGTGGAACAGCAATGCC	20	34214987	(T)18	127
GSA00860	Pr032806556	scaffold_1	AAAAGAGCTAGCACGGATGG	20	34302665	TCGTGTTCATTCAGCCCTTA	20	34302848	(AAAAT)3	184
GSA00861	Pr032806557	scaffold_1	GTGCAACAAAGAACCAAGCA	20	34304853	GCAACCCTACAAGAGCACAA	20	34305002	(AGCAC)3	150
GSA00862	Pr032806558	scaffold_1	ACTCCGAGTACTTGACGGG	19	34354622	CCGAGGAAGAAGACCTCGT	19	34354808	(CGAGGA)4	187
GSA00863	Pr032806559	scaffold_1	AGGAGGTAGGAGGCGGAG	18	34354900	CTCTTAAGCAGGGGCACACT	20	34355090	(CTGC)4	191
GSA00864	Pr032806560	scaffold_1	ATTTCACCCAGGAAATCAGC	20	34362945	ATGCGTGTCTTCGTCTCTTG	20	34363121	(AAAC)4	177
GSA00865	Pr032806561	scaffold_1	ACCTCGCGCATAAAAATACC	20	34369851	TGCTGAGAGAGGGTAACTGG	20	34370040	(AGCGTG)3	190
GSA00866	Pr032806562	scaffold_1	CGGGAGTTAATTGAGGCG	18	34370394	GGAGGACACAGGACAAGTCA	20	34370562	(AGCTGC)4	169
GSA00867	Pr032806563	scaffold_1	GAGCCAATAATGATGGGAGG	20	34392096	ATTCTAGAGCTCCAAGGGCA	20	34392278	(TCTCC)3	183
GSA00868	Pr032806564	scaffold_1	TCGTGGGGGATTTCTTTAAC	20	34396682	CTCCCCCACCACTAGACAC	19	34396861	(CAGC)4	180
GSA00869	Pr032806565	scaffold_1	AAACGATGCGTGTGACAGA	19	34421986	TTCAGTAGCAACTTGGCGTT	20	34422170	(CCGG)4	185
GSA00870	Pr032806566	scaffold_1	CTAAACCCGACCCAGCAAT	19	34439020	GGAAGCAGAGGTATATGGGG	20	34439209	(CTAT)4	190
GSA00871	Pr032806567	scaffold_1	GCAATCCCTTGATTCCTTGT	20	34441032	GACATTGAACCAACACTGGC	20	34441204	(AAAGA)3	173
GSA00872	Pr032806568	scaffold_1	GATCATCTTAGAGGGGCTGG	20	34443109	CTCCCTCACGGTACCAATCT	20	34443294	(CTCTG)3	186
GSA00873	Pr032806569	scaffold_1	TGAACATGAGGATGAGGAGC	20	34466229	CCTACCCAGAACGTCGTCTT	20	34466365	(AAAAG)3-(TCACCG)3	137
GSA00874	Pr032806570	scaffold_1	ATCTGTTGCTGAAACGCTTG	20	34473825	GGAGAAACGTGTGGTTCCTT	20	34473926	(ACTGA)3	102
GSA00875	Pr032806571	scaffold_1	GATTGGGACATCAACACAGC	20	34573491	GTGGGACATTGTCAGGAATG	20	34573688	(CAACT)3	198
GSA00876	Pr032806572	scaffold_1	GTCTCCTCCTACCTTCGGC	19	34686606	GGTAGGTAGGTGGTGGTGCT	20	34686756	(GCCG)4	151
GSA00877	Pr032806573	scaffold_1	CTGCCGGAATTGAATTAACC	20	34720623	GCTTATCTGGGATGGGCA	18	34720774	(ATGCG)3	152
GSA00878	Pr032806574	scaffold_1	GTTTCAACTCTAGCCCACCC	20	34749027	TAGAACACCTGGCTGCAGAT	20	34749148	(TGT)6	122
GSA00879	Pr032806575	scaffold_1	CGAGAGGTGGGGATAAAAGA	20	34767900	AAAAGAAGTAGCTGTGCGGG	20	34768065	(CCGTG)3	166
GSA00880	Pr032806576	scaffold_1	TGGAATCCTATTGAGTCAGCC	21	34771610	CAGATAAACCCAGCCCATTT	20	34771767	(CTGGC)3	158
GSA00881	Pr032806577	scaffold_1	GATCTGATTGTGAACGGTGC	20	34777648	AGGCATGACTCCAGATTGAA	20	34777822	(G)18	175
GSA00882	Pr032806578	scaffold_1	AAGAATGTTGAATCCTCGCC	20	34832969	CTCCACCAAAGAAATGTACAGC	22	34833119	(TTTCT)3	151
GSA00883	Pr032806579	scaffold_1	GAGGGATGTCAGGGAGGAT	19	34847751	GAGTCTGAGACCGACTCCCT	20	34847903	(GCAG)4	153
GSA00884	Pr032806580	scaffold_1	CGGCAATACATTGTGGAAAC	20	34857996	AAAACCCTTGGGATCATCTG	20	34858111	(AAGAA)3	116
GSA00885	Pr032806581	scaffold_1	TCGTTTGCCTTTGCAAGTAG	20	34896488	CTAATAAACTTGGCGGCACA	20	34896676	(GACGC)3	189
GSA00886	Pr032806582	scaffold_1	AGAATTATCGGGTCAATCGC	20	34897779	GCTACCCAGAAGCCAGTCTC	20	34897948	(TA)9	170
GSA00887	Pr032806583	scaffold_1	CCCATCGTGAGAATTTGTTG	20	34916907	AAGGAGTAGGAGGCATGTGG	20	34917046	(AACAA)3	140
GSA00888	Pr032806584	scaffold_1	AAGAAAAATGACGGTGCCTC	20	34929106	CAAGGCTTGCTGGTTCTACA	20	34929223	(CTGCC)3	118
GSA00889	Pr032806585	scaffold_1	GTTGACAACGTAGTAGCGGC	20	34944110	AATTCGGTCACTCTCTCCGT	20	34944286	(TTTGG)3	177
GSA00890	Pr032806586	scaffold_1	CGAGTACAGCGGACTCTTCA	20	34971154	ACATACACAACACACCGCCT	20	34971334	(GCGA)4	181
GSA00891	Pr032806587	scaffold_1	GTAGCTTGGCTAGTGCTCCA	20	35028386	CGGCGTAGCAGAAGGAGT	18	35028577	(CGGAGC)3	192
GSA00892	Pr032806588	scaffold_1	ATTTCGAGGATCCACAGAGG	20	35047341	GGGCGAATAGATATCCCAGA	20	35047517	(GGGCA)3	177
GSA00893	Pr032806589	scaffold_1	GAAAATGTCTGTTGGGCAGA	20	35053079	AAAGAGACAGCCGAAAGGAG	20	35053183	(C)19	105
GSA00894	Pr032806590	scaffold_1	ACCAGCTCGGTGTTGTCTCT	20	35071436	CTCAAGTCGCACTCCAACTG	20	35071569	(GCTCCG)3	134
GSA00895	Pr032806591	scaffold_1	GGCTAGCGTGGCATTGAC	18	35073164	GCTCAGGTGTTTCTGGAGGA	20	35073306	(TCCT)4	143
GSA00896	Pr032806592	scaffold_1	AGAATCTCAGGGACAGGGC	19	35084670	ATCCAAAGCATGGAAAGGAG	20	35084843	(GAGCAG)3	174
GSA00897	Pr032806593	scaffold_1	CCCCCAGAAACTCAAAACAT	20	35103064	GCAGGTGGGATGGTACTTGT	20	35103235	(TTTGC)3	172
GSA00898	Pr032806594	scaffold_1	TCCCGAACTCCATCTCTCTC	20	35152638	TCAGTTGGGTGATGATGAGG	20	35152832	(TGGAT)3	195
GSA00899	Pr032806595	scaffold_1	GTTGGAGCGTACATGGTGAC	20	35177174	CCTTGTTGCACTCGATCTGT	20	35177291	(ATGGT)3	118
GSA00900	Pr032806596	scaffold_1	CACCAGGCACAAGAACTGAC	20	35216915	GTTCCTGGTACGTGAACGG	19	35217041	(TGGCAA)3	127
GSA00901	Pr032806597	scaffold_1	CACTAACCGAGTCCACCTCA	20	35318770	CCTGCCTAAAAGTCTTGGCT	20	35318948	(GCGGC)3-(GCATC)3	179
GSA00902	Pr032806598	scaffold_1	CACCATCATCATCAGGCG	18	35344440	AGATGTTGTACACGGGGATG	20	35344587	(GGC)6	148
GSA00903	Pr032806599	scaffold_1	GGAGGGAAGGAAGAATTGAA	20	35349742	AAGAGAGGTCACTTCAGCCG	20	35349941	(GGAT)4	200
GSA00904	Pr032806600	scaffold_1	GCTTCTCTTTGGGTCAGGTC	20	35350731	CTGCGTGCTTCAAAGTCAGT	20	35350888	(GGGAC)3	158
GSA00905	Pr032806601	scaffold_1	GTTACCACCCATCCGTCC	18	35351720	GGAGATGCAGAGGGAGAGAG	20	35351869	(CGCC)4	150
GSA00906	Pr032806602	scaffold_1	CACCAATCTTTTGTCATCCG	20	35397313	AGCAAAGATGGTTGCATCAG	20	35397483	(TTTAT)3	171
GSA00907	Pr032806603	scaffold_1	GATATGACCCCAAGTGGTGC	20	35423241	AACATATCCCCTTCTCGTGC	20	35423424	(CA)9	184
GSA00908	Pr032806604	scaffold_1	CTCATTGGTGCCAAGAATTG	20	35427269	GTTACTGGGAAGGATTTGCC	20	35427387	(GCCGA)3	119
GSA00909	Pr032806605	scaffold_1	CACACTTGTGCCTGTCACTG	20	35437528	CAATGGAATCTGCATATCGG	20	35437665	(TCTT)4	138
GSA00910	Pr032806606	scaffold_1	TAATCACACGACGAAACGGT	20	35458899	AATACTGCGGGATCTTCCAC	20	35459068	(CGCGA)3	170
GSA00911	Pr032806607	scaffold_1	CAGCAAGATCAATTTGGGAG	20	35475035	CTGGAAGTCTCTTTGCCCTC	20	35475156	(GAAGAG)3	122
GSA00912	Pr032806608	scaffold_1	GCGTCCACATGCTCTATTGT	20	35500610	GGCGTGTTACGTGTCATAGG	20	35500720	(CTGC)4	111
GSA00913	Pr032806609	scaffold_1	GTACAACAGGATTCCCTCCC	20	35501668	CCAGGACTTCTTGAGCCTTC	20	35501843	(G)19	176
GSA00914	Pr032806610	scaffold_1	GCGCTTCTCTGCTTAACCTT	20	35538197	CCGTCTACTCGGGTGAAACT	20	35538378	(CACCCC)3	182
GSA00915	Pr032806611	scaffold_1	CAACATCGCCATCTCTTGTT	20	35550429	CCCTACCTATATTTTGCGCC	20	35550570	(CTGTT)3	142
GSA00916	Pr032806612	scaffold_1	CAACATCGCCATCTCTTGTT	20	35560594	AATTCAGTCCGGATCGTAGG	20	35560756	(CTGTT)3	163
GSA00917	Pr032806613	scaffold_1	GGGTAGAAACCGGAAGGC	18	35649990	GGAGAGGACAGAGCATAGGG	20	35650184	(GGCAG)3	195
GSA00918	Pr032806614	scaffold_1	AAAGAGAGGCATACGGCATC	20	35673921	AAGCAAGCAAAGCACATCAC	20	35674075	(GGCT)4	155
GSA00919	Pr032806615	scaffold_1	CAGTGGAATCGGGGTAAAAA	20	35677929	TTTCCCTCCTTCTGCCATAG	20	35678093	(AAAAG)3	165
GSA00920	Pr032806616	scaffold_1	AAGCAATCGAAGTGACGATG	20	35681877	GAGCAAATGCTGTCCTCTTG	20	35682074	(AGC)6	198
GSA00921	Pr032806617	scaffold_1	CTTTGCTGGGTTATTGCTGA	20	35682375	GCTGGAACCATGCTGACTTA	20	35682563	(ACG)6	189
GSA00922	Pr032806618	scaffold_1	ATGCAGGAACGAAAAGGC	18	35693094	GCTATCATGACATGCCCATC	20	35693293	(TGGC)4	200
GSA00923	Pr032806619	scaffold_1	GTGGCTCTTTGCTCTCCTTT	20	35732961	CGTGACTGTTCATCAGAGGC	20	35733130	(GGGAC)3	170
GSA00924	Pr032806620	scaffold_1	AGTTGTTTACCACTGTGCCG	20	35735581	AGTTCGAACACCCTTTCCAC	20	35735754	(GGCA)4	174
GSA00925	Pr032806621	scaffold_1	AAAGCAAAAGAGGATCCCG	19	35758036	GCCGTCCGAATACCACTAAT	20	35758183	(ACGGC)3	148
GSA00926	Pr032806622	scaffold_1	CAACAAATGGGAGGGTTCTG	20	35758428	ACGGCTGACTTTTCACGC	18	35758612	(CCGGGT)3	185
GSA00927	Pr032806623	scaffold_1	TATGTGAGGATCGGAGGTGA	20	35759422	TAGCCGACTACCACAAGCAC	20	35759568	(C)18	147
GSA00928	Pr032806624	scaffold_1	CTGTTGATTGGTTTCCCGT	19	35764615	AGCTCTCAGTTCACGGAGGT	20	35764804	(CCGCA)3	190
GSA00929	Pr032806625	scaffold_1	CACCGTCCGTGTACAGATTC	20	35769807	GGGGTGATCTGATGCCTACT	20	35769982	(CTAAG)3	176
GSA00930	Pr032806626	scaffold_1	GCTTTCAAGGAACAAAGCCT	20	35770491	GAAGACCATGAGAGCCACAA	20	35770638	(CTGCAC)3	148
GSA00931	Pr032806627	scaffold_1	GGGCTCGAACGAATCAAC	18	35825701	ACTAATGCGTTATCCCTCGC	20	35825878	(CCAGC)3	178
GSA00932	Pr032806628	scaffold_1	GCGTTGCCACTAGAGAAGGT	20	35826621	GCGTCTTTTTCTGGTTCCAT	20	35826796	(AAAAG)3	176
GSA00933	Pr032806629	scaffold_1	CAACACCCAAAGATCAATGC	20	35857951	ATTGATAGCATACGAGGGGC	20	35858062	(TGTT)4	112
GSA00934	Pr032806630	scaffold_1	TCGCTGAAGAAATGATGAGG	20	35870697	AGAAGAATTCGACACGAGCC	20	35870833	(GCAGGC)3	137
GSA00935	Pr032806631	scaffold_1	CAGTCGCTCAAGGTAACTGC	20	35875399	TGAATATGTGGCGAGCTCAT	20	35875562	(CGTACG)3	164
GSA00936	Pr032806632	scaffold_1	GCCAGGTTAGGTCTTCTCCA	20	35883405	CACCAAAGAGAGATCGCGT	19	35883530	(C)19	126
GSA00937	Pr032806633	scaffold_1	GCCGAGAACACCATTCCT	18	35894222	CCCAACTCCTCTCTGGTGAC	20	35894401	(GGCTGC)3-(CTCTCC)3	180
GSA00938	Pr032806634	scaffold_1	GGTGAGAGGGAGGAGATGAC	20	35928708	TCCTCCATCCAAAGAAAACC	20	35928904	(TTGCC)3	197
GSA00939	Pr032806635	scaffold_1	AAAAACGAGGAGGATGAAGG	20	35944077	GACTCAACGAGGTACCGGAT	20	35944260	(GAG)6	184
GSA00940	Pr032806636	scaffold_1	CTTCAGGGTAGGCGAGACTT	20	36017950	GTGGTTCAGGGAAATCCATC	20	36018071	(CTGG)4	122
GSA00941	Pr032806637	scaffold_1	CGAGGGATCTATCTGCGTC	19	36066575	ATTACCTTTGCGCCAACTTC	20	36066769	(GGAGG)3	195
GSA00942	Pr032806638	scaffold_1	AAACAAAATACCGACCACCC	20	36106099	CATGCGGCAGAGTGAAAG	18	36106290	(GCCGC)3	192
GSA00943	Pr032806639	scaffold_1	GAGGGACATCCTCTGCCA	18	36125674	TCTGGTCCATAGCGTCGAT	19	36125850	(GGA)6	177
GSA00944	Pr032806640	scaffold_1	CCGCTATCAGGGTAGACGTT	20	36129404	CGATCCAGGTTGTAGTGGTG	20	36129573	(GAGCC)3	170
GSA00945	Pr032806641	scaffold_1	ATCACACGCCCTCTTCTTTT	20	36133975	CCCCGGGTAAAGTCAGTAGA	20	36134158	(GTGGC)3	184
GSA00946	Pr032806642	scaffold_1	CACTACAACTGTCGCCGATT	20	36135908	AATCATTAGCGCCAAGCAC	19	36136076	(TGGGG)3	169
GSA00947	Pr032806643	scaffold_1	GAACCAGAAATTCCCCCATT	20	36179509	GCTTAGGCCTCGACATCACT	20	36179701	(TCTT)4	193
GSA00948	Pr032806644	scaffold_1	AGCGAGGTCCACCTACTGAG	20	36184800	CTCGCCAAAGCTTTCCAC	18	36184992	(CCA)6	193
GSA00949	Pr032806645	scaffold_1	ATCATAAGCCACCAGTGCAA	20	36194238	GTTTGCTGCATATCCCATTG	20	36194411	(AC)9	174
GSA00950	Pr032806646	scaffold_1	CAGAATGGAATCGAGCAGAA	20	36202018	TGTATTCGTGCGACTTGTGA	20	36202184	(GCA)6	167
GSA00951	Pr032806647	scaffold_1	GTGACCGACGACTCGATCT	19	36202403	CCCTAGCCCAAAACCCTAAG	20	36202561	(GGCTC)3	159
GSA00952	Pr032806648	scaffold_1	AGGTGAGTGTGAGATCAGCG	20	36202644	ATATCTTCTTCGCCCACCAG	20	36202812	(TGGC)4	169
GSA00953	Pr032806649	scaffold_1	CTCACTGAGGCGATCTTCAA	20	36244712	CCTCGGCAATGCCATAGA	18	36244850	(GAGG)4	139
GSA00954	Pr032806650	scaffold_1	TACATCAGAGAGCGCGAAAC	20	36251342	GCATCTGCAATTCCATCATC	20	36251508	(ATGGA)3	167
GSA00955	Pr032806651	scaffold_1	GGTGTCCACAGCTACTGGC	19	36252529	GAATGTCTGTACTTGCGGGA	20	36252704	(AGCGAG)4	176
GSA00956	Pr032806652	scaffold_1	GGCTGCTGCTGATTGATTAC	20	36263267	CGCTCAGGGGGATTATCTTA	20	36263431	(GATTA)3	165
GSA00957	Pr032806653	scaffold_1	ATCTCCAGCGACCGACAG	18	36263486	TTAATCGCCAAAGTCAGACG	20	36263678	(CT)9	193
GSA00958	Pr032806654	scaffold_1	GCGTTTGAAAGATCATGTCG	20	36271711	GGTGTGGGAAAAGGTGGAC	19	36271905	(CGC)6	195
GSA00959	Pr032806655	scaffold_1	AAGATTCCCTCCGATTCCTC	20	36271998	GAAGACCTTGGTGTGGGTG	19	36272177	(GCA)6	180
GSA00960	Pr032806656	scaffold_1	ACCACACCTACAGACGACCA	20	36307608	AAAGGCTGCCAGCAATTAGT	20	36307766	(AAGGCA)5	159
GSA00961	Pr032806657	scaffold_1	CTATAGGCCTGACCTTTGGAA	21	36319754	CGACGCGAACTGCTACTAGA	20	36319935	(C)19-(A)18	182
GSA00962	Pr032806658	scaffold_1	ATTCGTGAAGAGGGTTTTGC	20	36330303	CCAACTCGGTCGAAATATGA	20	36330413	(GTTGA)3	111
GSA00963	Pr032806659	scaffold_1	ACCAGCATGGTACAAAACCA	20	36366872	GAGGACCATTACATGAGGGA	20	36367071	(AAAAG)3	200
GSA00964	Pr032806660	scaffold_1	GGTCTTAAGCCCATTAGGCA	20	36373282	ATTTGGGCTAGGATGCTTCA	20	36373435	(AAGG)4	154
GSA00965	Pr032806661	scaffold_1	TAACGGGTGCTAATCCCC	18	36400211	ATAACGAAAGCGCAACGAG	19	36400410	(GAGAC)3	200
GSA00966	Pr032806662	scaffold_1	GAGGCCATCTCCTGCTCC	18	36427491	AGGTCGATGACCTTGGGG	18	36427690	(GAG)6	200
GSA00967	Pr032806663	scaffold_1	GCCGTAGGAAATAAAGACGC	20	36428244	GTCCTGGACATTGCAGAAGA	20	36428435	(GGCC)4	192
GSA00968	Pr032806664	scaffold_1	ACTGTTTCCTGTGGCTTGGT	20	36439600	CTCAAATCCAACAGGGTCAA	20	36439798	(TGCGA)3	199
GSA00969	Pr032806665	scaffold_1	CGGTGTGACAGAATGAAACC	20	36449757	CAGTGCAAGCTCAGGTGAAG	20	36449921	(A)19	165
GSA00970	Pr032806666	scaffold_1	GAGGGAACAACAAGGGTCTC	20	36538301	CCAGTGTGTGTACTCGGTCC	20	36538494	(GGTT)4	194
GSA00971	Pr032806667	scaffold_1	CGAGAATTCCACAGGTGATG	20	36538784	CACAGGAGCAGAGACACGAG	20	36538980	(CCGAG)3	197
GSA00972	Pr032806668	scaffold_1	TCCGAAGAAACTTCACCCTC	20	36572906	AGGCTCGTGTACGAGGAGAT	20	36573086	(CGACGC)3	181
GSA00973	Pr032806669	scaffold_1	CCGGTGCTCTGCAAAAAT	18	36581910	GATCGGCCAAGGAAGGAC	18	36582071	(ACC)6	162
GSA00974	Pr032806670	scaffold_1	GGGTTCTTGCAGGTTCATTT	20	36603614	ATGCCTCGATGCTAAAGGTC	20	36603812	(CGGCAC)3	199
GSA00975	Pr032806671	scaffold_1	CTTCTACGAGCCCTACTGGC	20	36639910	GAAGCACAGCCGGAACAC	18	36640102	(GGTGCC)3	193
GSA00976	Pr032806672	scaffold_1	CGTGACGAGTAATCCCCTCT	20	36651636	CAGTATGCCACCTGTGTTCC	20	36651812	(CCGTCT)3	177
GSA00977	Pr032806673	scaffold_1	CAGATGAGCCTGTGCTTTGT	20	36651871	GAATGCCAATGCTACCACAC	20	36652057	(GGA)6	187
GSA00978	Pr032806674	scaffold_1	CGAGCCTTCTTCCAAATAGC	20	36667604	AGCAAATCTACGCAGCAGG	19	36667736	(AGAAAA)3	133
GSA00979	Pr032806675	scaffold_1	CTTGCTCAAGGGGAAAAGTC	20	36741327	GAATTTTTCCAAACACCCCC	20	36741439	(GATTTT)3-(GATTTT)3	113
GSA00980	Pr032806676	scaffold_1	GTACGGGTACGGCAGGTACT	20	36767701	CACCACCACGACATGCAG	18	36767832	(CCGTGG)3	132
GSA00981	Pr032806677	scaffold_1	ATGTCGGTCGAGACTGATGA	20	36825403	GTTCACCTTCACAGCGCA	18	36825519	(GGC)6	117
GSA00982	Pr032806678	scaffold_1	TGTGCTGATGTCAGTGTTCG	20	36836595	ACATTGTTCAGGCCCAACTT	20	36836733	(ATGG)4	139
GSA00983	Pr032806679	scaffold_1	CTAGTCAACTGCGTGCGAAT	20	36857589	CGACTTTGAGATTGAGCCAG	20	36857754	(TAGCT)3	166
GSA00984	Pr032806680	scaffold_1	CTCGAGTGCTCTACGGGTG	19	36892478	ACGAGAGAGAGGAGGGTCAA	20	36892592	(GCTG)4	115
GSA00985	Pr032806681	scaffold_1	CCCTCTTCGCTTTTCTCCTT	20	36929862	GCTTCGATCTCATCTCCCTC	20	36930027	(GTGTG)3	166
GSA00986	Pr032806682	scaffold_1	TTCTTCTTCTCCGTCTCCGT	20	36933412	TTTCAGACAGGTGGACCAAA	20	36933597	(GCC)6	186
GSA00987	Pr032806683	scaffold_1	TATGATCTGGTGCATTCCGT	20	36937728	GACTACGAGGAACGAAGGGA	20	36937882	(TTGCT)3	155
GSA00988	Pr032806684	scaffold_1	GCAACAGTTGACCAGAGAGG	20	36955423	CGGATTTTTAAACCACCAGG	20	36955607	(ATGAA)3	185
GSA00989	Pr032806685	scaffold_1	CGGTGCTATGCTGTTGAACT	20	36963617	CAGCGAATCGTTTGATAAGC	20	36963746	(AGGTG)3	130
GSA00990	Pr032806686	scaffold_1	ACTGCCTGTTGTTGTTGCTC	20	36974468	CTCGCTGGAAGGACCATT	18	36974638	(ATTGC)3	171
GSA00991	Pr032806687	scaffold_1	CCATGATTGGCTGCTAGAAT	20	36975185	GCAGCATGTTCTCAAGCATT	20	36975378	(ATG)6	194
GSA00992	Pr032806688	scaffold_1	GCATGGTACCTGCATTTTCA	20	36999842	TTTGACCTATCCCTAGACCCA	21	37000012	(TTTC)4	171
GSA00993	Pr032806689	scaffold_1	TTCGTACACGAGCAGGAGTC	20	37088550	TATGTCCGGTACGGATACGA	20	37088708	(CGCGT)3	159
GSA00994	Pr032806690	scaffold_1	ATTCCCCTGTAGAGGAAGCA	20	37091539	CAGGGAACTGCCATAAGTCC	20	37091638	(ATACA)3	100
GSA00995	Pr032806691	scaffold_1	GGTGGCTGAGCAGTGTAAGT	20	37159496	AGTACCGGGTCAAATAACCG	20	37159684	(TCCC)4	189
GSA00996	Pr032806692	scaffold_1	ATCACGTCGTCCTCTTCCAG	20	37176998	CATCGAGAAAAGGAAGTGGG	20	37177097	(TCGTG)3	100
GSA00997	Pr032806693	scaffold_1	GATATTTCCTGGCACTGCG	19	37200409	TAGGAGTTTTTCACACCCCC	20	37200608	(CCGAT)3	200
GSA00998	Pr032806694	scaffold_1	ACCGTCATTGGGTCATCC	18	37211232	AGAGCCCCCAGGTGTCAT	18	37211368	(GTGGA)3	137
GSA00999	Pr032806695	scaffold_1	CGATAGCCGTACGCTTTAAC	20	37243023	GACAATATCAGTGGCCGGA	19	37243179	(CCGTC)3	157
GSA01000	Pr032806696	scaffold_1	AAGAATTTGCAGTATGCCCC	20	37262130	GCAGAGTGTCAAGCATCCAT	20	37262315	(C)19	186
GSA01001	Pr032806697	scaffold_1	TGAGTTTCTCCCCTCCAATC	20	37270842	GTTTGACAACCCCAAATTCC	20	37271021	(AGCT)4	180
GSA01002	Pr032806698	scaffold_1	TGGTCATCAGAACACACCCT	20	37279676	CGGTTATTGGTTCTTGGCTT	20	37279798	(GGATC)4	123
GSA01003	Pr032806699	scaffold_1	AAAAGCTTCCCCAGCAATAG	20	37283566	GTGTCCAGCCACTCGTCC	18	37283755	(CCCTC)3	190
GSA01004	Pr032806700	scaffold_1	GCCACTTGGTAATCAAACGA	20	37295524	GCATGTACCGCGATCTTGTA	20	37295719	(GCCAC)3	196
GSA01005	Pr032806701	scaffold_1	CCGTGCCATTTTTAGAGCTT	20	37319817	CTCCAAGCGGTTCCTTTATC	20	37319997	(AACC)4	181
GSA01006	Pr032806702	scaffold_1	AACAGTGCATGAAGCGAATC	20	37363825	CTGCTTCCACTCACTGGCTA	20	37363924	(AGTCA)3	100
GSA01007	Pr032806703	scaffold_1	TGTCCATGGCTCTCTGTCTC	20	37409170	CTCCGCGTTCTCTCTCTTCT	20	37409314	(AGCT)4	145
GSA01008	Pr032806704	scaffold_1	TGTGCGTGTGGTGTATCTTG	20	37452712	AAACTCTTGCCCTCCTTTCA	20	37452873	(ATTTT)3	162
GSA01009	Pr032806705	scaffold_1	AGCGTATGAGACCAGCAGTG	20	37471423	CATCGATCGGACAGCTACAG	20	37471597	(CCGTCT)3	175
GSA01010	Pr032806706	scaffold_1	CACTGAAGCACAGTACTCCCA	21	37484914	TACGCAATAACTGCTCCTGC	20	37485051	(CAGCTC)3	138
GSA01011	Pr032806707	scaffold_1	TTGTCTTCAACGGCTGACAT	20	37487044	ACGAGTACCGCAGAAGCAG	19	37487200	(GGCGG)3	157
GSA01012	Pr032806708	scaffold_1	GTCGTAATGGAGAAGCACGA	20	37487752	AAAGACACTAGCAGCAGGCA	20	37487922	(CGCCC)3	171
GSA01013	Pr032806709	scaffold_1	GACCCAACCATTACCTCACC	20	37518150	AGGAAACGAGACGAGGAAAA	20	37518294	(CACGG)3	145
GSA01014	Pr032806710	scaffold_1	GTTGCCTGACTGCTTTTCAA	20	37535989	TGAGCGTTACAAACTCGTCG	20	37536134	(GCGGT)3	146
GSA01015	Pr032806711	scaffold_1	ACTGAGCCGCTAGTGGATTT	20	37556702	AGCAGACACTGTGGCTTTTG	20	37556889	(CTGCCA)3	188
GSA01016	Pr032806712	scaffold_1	GTCCTTTTGACCCTGTCGTT	20	37561906	ATGAGACCGGTGGATTGATT	20	37562088	(GTCCC)3	183
GSA01017	Pr032806713	scaffold_1	CCTCTGGCTAGCTGATGATG	20	37572685	TTCACATGCTTCATACCCGT	20	37572867	(TGGCG)3	183
GSA01018	Pr032806714	scaffold_1	CAATAACAACATCGCCGC	18	37575793	GAACGCGTACACCACCAAC	19	37575991	(CTCGCC)3	199
GSA01019	Pr032806715	scaffold_1	GTCGTTTTATCGGGGACATT	20	37576052	CGTAATTAACCCTCCCCTCC	20	37576223	(TTGGC)3	172
GSA01020	Pr032806716	scaffold_1	CTGCTACACAGAGTGTGCGA	20	37597728	GTTTGTACCTTGTGCGTTGG	20	37597869	(G)18	142
GSA01021	Pr032806717	scaffold_1	GTGGCATGTGGCTTTGATAC	20	37601797	TAACAAACACGGCCTAACCA	20	37601971	(ATGCC)3	175
GSA01022	Pr032806718	scaffold_1	TCCATTACCATTGGCAACTC	20	37657793	GGTATGGCTCTTTGGCTGAT	20	37657989	(CCCCT)3	197
GSA01023	Pr032806719	scaffold_1	GGGTCAAGCCTTTGACAAGT	20	37664323	TTTGGAGGAAAAACTCCAGG	20	37664516	(G)18	194
GSA01024	Pr032806720	scaffold_1	TTGTAGTGGTGGCACTGGAT	20	37718479	ACGACAAAACAACCCCTCAC	20	37718627	(GTAGA)3	149
GSA01025	Pr032806721	scaffold_1	CTAGGCACTAGCACGGTTCA	20	37748414	CTCTGCTGGAACAGCATCAT	20	37748609	(TGTAG)3	196
GSA01026	Pr032806722	scaffold_1	TGTGTGACTTGGTGTGCATC	20	37752686	GCAACAATTCGTCAGACCAC	20	37752831	(CAGCT)3	146
GSA01027	Pr032806723	scaffold_1	CGTGGTAGTTGCGATGTCTC	20	37753480	ATTCAATCTCCTGACCACCC	20	37753672	(ACGT)4	193
GSA01028	Pr032806724	scaffold_1	AAGGAGATTGACTGTGGCCT	20	37763320	CTCTCCCGACCAGCTTCTAC	20	37763515	(TGGGT)3	196
GSA01029	Pr032806725	scaffold_1	GTTTTGGCTAGGGAATTGGA	20	37885753	ACAACCAGCACACTTTCACC	20	37885916	(AGATG)3	164
GSA01030	Pr032806726	scaffold_1	ACTCGTGTCGTCTGTGTCGT	20	37889160	GTTGAACGAAACGAACCAAG	20	37889302	(GCGGC)3	143
GSA01031	Pr032806727	scaffold_1	CCAGGCTCTGCACAAGTAAA	20	37910097	AACTGTCCTTGGCTCCTTTG	20	37910289	(GAAAT)3	193
GSA01032	Pr032806728	scaffold_1	AGCATGAATGGACAGGAGTG	20	37928739	CGATCAGATCAGTCGCAAAT	20	37928880	(CAAAG)3	142
GSA01033	Pr032806729	scaffold_1	TCCTCTTTCTGACGCTGTTC	20	37933320	GATGACCTCGATGACGAGC	19	37933515	(ATGGC)3	196
GSA01034	Pr032806730	scaffold_1	CGCCACCGCTATATACACAT	20	37963518	GATTTCTGGAGGCGAAATTG	20	37963705	(CCTC)4	188
GSA01035	Pr032806731	scaffold_1	GATCGCGTAGAATCACCTCA	20	37967189	AACGTGCATTCCATGTCACT	20	37967318	(GTTCT)3	130
GSA01036	Pr032806732	scaffold_1	ACGGGCAAGTACAGCTTTTG	20	37989346	TCTGCTGGATGCTTGGATAC	20	37989543	(GCACC)3	198
GSA01037	Pr032806733	scaffold_1	GAGTTGACATGCACCGTACC	20	37989787	CAGCGAGAGTGTGTGTTGTG	20	37989910	(CGCCCA)3	124
GSA01038	Pr032806734	scaffold_1	TTAGTACGTTTCTGCCGGTG	20	37990573	TTGGATGTCGTCCCTACAGA	20	37990763	(CCTG)4-(CCAT)4	191
GSA01039	Pr032806735	scaffold_1	TGTCATGCTGGGAAGAAGAG	20	38007565	CACTTGATCAATGCAAACCC	20	38007668	(GCA)6	104
GSA01040	Pr032806736	scaffold_1	AGAGAGTGCATGGTTTGTGC	20	38012895	ATCGAGATTTCGAGAGGACG	20	38013019	(ATCC)4	125
GSA01041	Pr032806737	scaffold_1	GGGCATCGTTGCTTACTTTT	20	38063835	TGATTGGCTCTGAGGAGTTG	20	38063996	(GGC)6	162
GSA01042	Pr032806738	scaffold_1	CGGAGTCCAAATCCTTTTGT	20	38096042	AAGCCTTAGCTCCAGAGCAG	20	38096203	(TTCCA)3	162
GSA01043	Pr032806739	scaffold_1	GGAGCACCAACCCTGTAGAT	20	38101984	TCCAAAGCAAAGAGCATGAG	20	38102155	(GATGA)3	172
GSA01044	Pr032806740	scaffold_1	TTGGTTCCTGACATGATTCC	20	38119360	GGCTAACCTGAGTTGGGAAA	20	38119547	(TTTTA)3	188
GSA01045	Pr032806741	scaffold_1	CTGATATCCTGATGGCGATG	20	38145159	TGCCTATATAAAGCCCCGAC	20	38145316	(GAAAA)3	158
GSA01046	Pr032806742	scaffold_1	GTGGGGAGACCATTTGAGTT	20	38168189	GGGATGCCTAGGTGTTGATT	20	38168384	(TTTTC)3	196
GSA01047	Pr032806743	scaffold_1	TGACTGTCAAGATCCACCGT	20	38177786	GCAGGGTGAAGAACAGCATA	20	38177961	(AAAAT)3	176
GSA01048	Pr032806744	scaffold_1	CTGCTTCAGGTGCTGTGTTT	20	38209964	CCCGGCACCTTACTGATTTA	20	38210120	(TG)9	157
GSA01049	Pr032806745	scaffold_1	ATGATGACGCATATGAACGC	20	38210238	CTGAATGCTGTTCTGGTAGAGT	22	38210373	(AC)9	136
GSA01050	Pr032806746	scaffold_1	GAAATGCTCAGCCTCAAACC	20	38213800	GTAGTCGTTGGCGAGGAATC	20	38213946	(CGC)6	147
GSA01051	Pr032806747	scaffold_1	GACTGAATCAAACCCCAACC	20	38217301	AAGTCGCTCTTGGAGTTGGT	20	38217435	(CCGCCT)3	135
GSA01052	Pr032806748	scaffold_1	CGATATAAAGACAACGGGGC	20	38230636	GAATGGAGGATTGGATGCTT	20	38230743	(GAAGA)3	108
GSA01053	Pr032806749	scaffold_1	GCCACCCTCTCGTGATACAT	20	38249201	TCTACGGGATCCAAGACTCC	20	38249344	(GTCTT)3	144
GSA01054	Pr032806750	scaffold_1	GTTGGCAAAAATAGGGAGGA	20	38254530	CAATGATTTTCCCTTCCGTC	20	38254722	(GACGG)3	193
GSA01055	Pr032806751	scaffold_1	TCAACCGTCATTGTTTGGTC	20	38263827	TACGGAGTACTGCAAATGCC	20	38263961	(CTGA)4	135
GSA01056	Pr032806752	scaffold_1	AGAATCTTGTCCTGCGACCT	20	38293513	AGGGAACAAAAACCTCAACG	20	38293651	(TGA)6	139
GSA01057	Pr032806753	scaffold_1	GTTGTTGTACACCGCCCTC	19	38297631	CCTTGAGAGACATTCGAGCA	20	38297784	(CTCTG)3	154
GSA01058	Pr032806754	scaffold_1	ACCCACGGCATGGTAGTAGT	20	38326161	ATGGCAGATGTGAGCAGAAG	20	38326266	(CCTGT)3	106
GSA01059	Pr032806755	scaffold_1	AGAGAGAGAAAGCTGCCTGC	20	38340757	CTCGAGACGAGTACGTTCCA	20	38340925	(AGACG)3	169
GSA01060	Pr032806756	scaffold_1	CTACAAAAGCCCATCCGTTT	20	38352537	CACTTGAGAGAGCTCGGATG	20	38352716	(AGCAA)3	180
GSA01061	Pr032806757	scaffold_1	TGTCCAAGGTGTGGAATGAC	20	38370007	GCCCACTTATCATTTGGGTT	20	38370204	(T)18	198
GSA01062	Pr032806758	scaffold_1	GCAACTCTTTTTCGCGTGTA	20	38380876	GGCAAAGAGGGCGTTTATAG	20	38381020	(GCATG)3	145
GSA01063	Pr032806759	scaffold_1	GCAGCAGGCACTAATCAAAC	20	38473357	GCGTGAGCGTGACTAGACTT	20	38473556	(TCTCA)3	200
GSA01064	Pr032806760	scaffold_1	GGATCGTGTCGATGTACCAA	20	38495012	GTAGTGATTGCGATCGGGT	19	38495204	(AGTTG)3	193
GSA01065	Pr032806761	scaffold_1	CGCTGTCCAGTTGCTTCC	18	38513990	GTCAAATCCTCATCCCCATC	20	38514109	(CCTG)4	120
GSA01066	Pr032806762	scaffold_1	TTGTACAGCTCCAGCAGCAT	20	38522753	CCAGTACAAGCTAGTCGCCA	20	38522930	(TGC)6	178
GSA01067	Pr032806763	scaffold_1	GCCTCTTGGAAACTTGAACC	20	38553129	AATCACCAACTGCACTCAGC	20	38553266	(CCTCA)3	138
GSA01068	Pr032806764	scaffold_1	GGAAAAGAAAACCAACACGG	20	38561157	GGGAGAATGGTCGGTACAAG	20	38561356	(AGCTC)3	200
GSA01069	Pr032806765	scaffold_1	ACCGGCATCAGGATATTGTT	20	38565709	CAACCACAAGTTCCAACAGG	20	38565897	(CCTCA)3	189
GSA01070	Pr032806766	scaffold_1	CCTGTTGGAACTTGTGGTTG	20	38565878	GCTCTCATGATGCTGCTGAT	20	38566024	(GCTGT)3	147
GSA01071	Pr032806767	scaffold_1	GTCCCTTCGATTTGCCAC	18	38582164	TCCACTATGCAGATGAGTGCT	21	38582333	(CATGA)3	170
GSA01072	Pr032806768	scaffold_1	TGGATAGCTGCTAAGCCAAT	20	38769416	ATTTCCCCTATGACACCTCG	20	38769586	(TG)9	171
GSA01073	Pr032806769	scaffold_1	ACAGTGTATGCAAGCAAGGC	20	38798863	CGTTCAATCATGGCCTACTG	20	38799050	(CGTGC)3	188
GSA01074	Pr032806770	scaffold_1	ACGTCACTCAAGTACAGCGG	20	38804299	GACCTCCATGCTCTCTCTCC	20	38804454	(AGAGG)3	156
GSA01075	Pr032806771	scaffold_1	TGCGATGCACATGTCAACTA	20	38818890	GGGTTGCAACATCCATGATA	20	38819084	(CTTTTC)3	195
GSA01076	Pr032806772	scaffold_1	ACTTGCGGGCATGTAAAGTT	20	38825886	AGTCATAAAGCCCTGTTGGG	20	38826010	(ACTGG)3	125
GSA01077	Pr032806773	scaffold_1	GGGTTTACATCCGAGACCTG	20	38838627	GGAATAAACTTTAGGCCCCC	20	38838789	(GGGCGG)3	163
GSA01078	Pr032806774	scaffold_1	CTCACCCTGACCCTCCTC	18	38874417	AGTCGCTCATGTCGCAGAT	19	38874559	(GGCTGC)3	143
GSA01079	Pr032806775	scaffold_1	ATCTGCGACATGAGCGACT	19	38874541	GTCTGACCTCGTCGGTTCTT	20	38874700	(TGG)6	160
GSA01080	Pr032806776	scaffold_1	TTAACCACCACCAACTCCAA	20	38874999	AATGCAACTTCAACACAGCC	20	38875185	(AAAAG)3	187
GSA01081	Pr032806777	scaffold_1	ATGACAGGCTGCAGAGGAC	19	38939292	CGAGAGCTAGTGGAGGAAGG	20	38939473	(AACAA)3	182
GSA01082	Pr032806778	scaffold_1	CTTTGAGAGGCTTTCTTGGG	20	38987407	AAGGAATCTGCTTTGCTGGT	20	38987514	(GTTGGA)6	108
GSA01083	Pr032806779	scaffold_1	TGAAAGTGATGGATGGTTGG	20	39010078	CACCACATTCCCCTCTTCTT	20	39010274	(TA)9	197
GSA01084	Pr032806780	scaffold_1	CTTTATGCTTTGCTTAGCCG	20	39070169	GATGGCGCAGTAGAAGTCAA	20	39070301	(AGGAG)3	133
GSA01085	Pr032806781	scaffold_1	CCGAGCCAACAGTTCTCTTC	20	39070835	GTGCCTGCGATTCTTCTGT	19	39070947	(AACG)4	113
GSA01086	Pr032806782	scaffold_1	GTAGAGAAGGGGGTAGTGCG	20	39122704	ATTTGTGGTTGTGGTGATGG	20	39122873	(CCACAA)5	170
GSA01087	Pr032806783	scaffold_1	TCCACGATGGTCAATTCAGT	20	39133500	TGTAAGCATCAACGGGACAT	20	39133620	(CAAAA)3	121
GSA01088	Pr032806784	scaffold_1	AGTGAGAGTGGGGACGAGAT	20	39157631	ATATGCATTGCCAGTGTTGG	20	39157756	(A)19	126
GSA01089	Pr032806785	scaffold_1	AATTATCAGCGTTGTCTCGC	20	39213051	GTTGTATTTTGGAGCATGGC	20	39213245	(CT)9	195
GSA01090	Pr032806786	scaffold_1	GCTTCTCAGGATCTCAAGGC	20	39267503	CCTCCAGAAAGCTCACATCA	20	39267688	(AGGCAG)3	186
GSA01091	Pr032806787	scaffold_1	CTTCCTCTACCTCAGCACCC	20	39295418	CAGTTGCCTCACCTTGCTC	19	39295603	(CTCCC)3	186
GSA01092	Pr032806788	scaffold_1	TTCCTGCTTTGCTTACGATG	20	39309132	GGCTACCTTTGGGAAGAACA	20	39309267	(CTG)6	136
GSA01093	Pr032806789	scaffold_1	ATCTTTGCACATTCCGGTG	19	39320503	CTCGCTTCACTCACCTTCAG	20	39320680	(TGCTC)3	178
GSA01094	Pr032806790	scaffold_1	TTTGGAAGGTAGCCATAGCC	20	39350924	TGTTGACTTTTCTCCATCGC	20	39351031	(GGCG)4	108
GSA01095	Pr032806791	scaffold_1	GTGTTGAAAAGGACGTGTCG	20	39371302	GAGCTTTTGGGATTCTAGCG	20	39371446	(CCGTCT)3	145
GSA01096	Pr032806792	scaffold_1	CATCTCATTTGCATTGAGGC	20	39371687	GGCAACCATCATAACACAGC	20	39371786	(A)18	100
GSA01097	Pr032806793	scaffold_1	CCTTTTATCAGAAAGGCGCT	20	39379173	GGACTGTCAGTTTAAGTCAGGA	22	39379343	(CACTC)3	171
GSA01098	Pr032806794	scaffold_1	CATCTCCTGTCCTCATGTGC	20	39417992	GTTGACATCTCCTGGGGTCT	20	39418117	(GCAGTA)5	126
GSA01099	Pr032806795	scaffold_1	GTATGACTTGCATGAACCGC	20	39477615	TGTCTCCGTTTTCACAGACC	20	39477794	(GACCA)3	180
GSA01100	Pr032806796	scaffold_1	TCTGATCTCTGCGTATGGCT	20	39486136	ATCTAAACAGGGGCGCACT	19	39486334	(GCGGG)3	199
GSA01101	Pr032806797	scaffold_1	CGATGTGTTGGTGTGTGTGT	20	39489387	TGTACTTGGTGGTGAGAGGG	20	39489583	(GTGAG)3	197
GSA01102	Pr032806798	scaffold_1	AAAACTCCACGGACGAGAAC	20	39494380	GCATATGCCCAGATGCAC	18	39494577	(TGCG)4	198
GSA01103	Pr032806799	scaffold_1	ACCTAGGACCACCTCAGCTC	20	39496308	GATCATGTGAGCAGTACGGG	20	39496485	(CTCAGG)3	178
GSA01104	Pr032806800	scaffold_1	AGAGGATCTTCGGCATGAGT	20	39506046	TCATTTCTGCCTTCAGGGAT	20	39506237	(GGCGCT)3	192
GSA01105	Pr032806801	scaffold_1	TGCCCTTCTTCTTCTGATCC	20	39530598	CTACGTCAGCCGTATCATCG	20	39530774	(GGC)6	177
GSA01106	Pr032806802	scaffold_1	TGCTACCCCTATGTCCTGTG	20	39567235	GCACACTTGGTCACTTGCAT	20	39567405	(GGTCA)3	171
GSA01107	Pr032806803	scaffold_1	CCCTCGGTTTGTAGTTGCAG	20	39568443	CAACAAGTACCAGCACCACC	20	39568625	(GCAG)4	183
GSA01108	Pr032806804	scaffold_1	TCCAACCTACTCCTCGCTCT	20	39586480	ATGCATCGGTGTCTGACATT	20	39586660	(AAAGC)3	181
GSA01109	Pr032806805	scaffold_1	TCAGCAAGGGTATGGTCGTA	20	39589094	ATGCGAGAGGAGCAGGTTAT	20	39589252	(TTGGAC)3	159
GSA01110	Pr032806806	scaffold_1	GTCTATGTTCACGGCACACC	20	39591876	TCTCTACAAGACACTGCGCC	20	39592014	(G)19	139
GSA01111	Pr032806807	scaffold_1	GCGGTCAAACGGGTACTTAT	20	39604267	GGTGTTGCTTGACCAAAATG	20	39604425	(ATTTT)3	159
GSA01112	Pr032806808	scaffold_1	GATCGCTTCCGGTTTATTGT	20	39629409	CATCATATCCCAACGCTACG	20	39629553	(GCG)6	145
GSA01113	Pr032806809	scaffold_1	GTGAGGGTTTCCTCCTCACT	20	39640220	GATAAGGGGATTGCCGAG	18	39640409	(GCTCC)3	190
GSA01114	Pr032806810	scaffold_1	TAGTTTCACCTCCCCCATTC	20	39662262	GTACCGTGCCTTCCTTCAC	19	39662371	(ACGCC)3	110
GSA01115	Pr032806811	scaffold_1	CCTGAGGTTGAGAACAGCAA	20	39666146	TAGCGACGATCAAATAGTGG	20	39666316	(CACGC)3	171
GSA01116	Pr032806812	scaffold_1	TAGGATGTTGGGCTCTCCTC	20	39673091	TGTTTCAGTTTCGTATCCGC	20	39673247	(AAAAG)3	157
GSA01117	Pr032806813	scaffold_1	GCAAATAAGTTCTGACCGCA	20	39714208	GGATCCAAGCTGGTGAAAAT	20	39714347	(CCCGAC)4	140
GSA01118	Pr032806814	scaffold_1	CTCTACGGGTTCTTCCCAGT	20	39757410	AAGCAACCACCGTAAATTCC	20	39757522	(GCTCT)3	113
GSA01119	Pr032806815	scaffold_1	GCAACTCAATCAACCACACC	20	39775085	CCAACATCAACATGTGAGCA	20	39775243	(GTGGG)3	159
GSA01120	Pr032806816	scaffold_1	TGTGGTGGTGCTCCATGT	18	39776149	ATTTTCTCTTCTCGCCGTTC	20	39776346	(GGGGAG)3	198
GSA01121	Pr032806817	scaffold_1	GTAGCACAGACAGTCAGCCC	20	39790167	AAGGTGAGGTCATCGTCTCC	20	39790357	(CGCC)4	191
GSA01122	Pr032806818	scaffold_1	TCTCCGTCCTAGCCCTTCTA	20	39822781	GCTACAGATCAGGCTAGGGG	20	39822927	(CCTCT)3	147
GSA01123	Pr032806819	scaffold_1	TGGTCTCTCTGTCCCGGTAA	20	39829310	GACTGATCACGACCCATCAC	20	39829446	(GGACG)3	137
GSA01124	Pr032806820	scaffold_1	ATTCATCGCACTGACCTGAG	20	39837644	TAATAATCGTCTTGGCGTCG	20	39837830	(GGCAT)3	187
GSA01125	Pr032806821	scaffold_1	GTCGGTAAGCCTACCAATGC	20	39844018	AAATAGCGATTCCCAACGAC	20	39844215	(TTGCCG)3	198
GSA01126	Pr032806822	scaffold_1	CATCAGACCAAGCCGAGATA	20	39860185	AACACTCCAGCACAGTCCAC	20	39860292	(GCTGCG)3	108
GSA01127	Pr032806823	scaffold_1	AAGATGACAGAGACGCAGGA	20	39911049	TTCCAGTTTCCATCGTGAAG	20	39911222	(CCG)6	174
GSA01128	Pr032806824	scaffold_1	CAATTGAAGCAGAGGACGAA	20	39911343	GTAACCCCCTGTTTTGGATG	20	39911538	(GCCAG)3	196
GSA01129	Pr032806825	scaffold_1	TTGTTTGCTTCCGAGTTCTG	20	39925525	TTTCAGCAGAAGGCATCATC	20	39925678	(CTGGT)3	154
GSA01130	Pr032806826	scaffold_1	ACCAAGCTGACCGAGAGAGT	20	39944796	CTGTTGGGAGTTCTGCTCTG	20	39944942	(ATATAG)3	147
GSA01131	Pr032806827	scaffold_1	AAACCTACCGTACCCTGCAT	20	39963351	GCAGGCATATCCTTTTTCGT	20	39963466	(CCTAC)3	116
GSA01132	Pr032806828	scaffold_1	CTCTCTGCACACAGGCAAAT	20	39968728	ATTTTGGTTGGGGAACTCCT	20	39968927	(CGTCGC)3	200
GSA01133	Pr032806829	scaffold_1	GTTGGTTCGGTCTGGCTT	18	39989813	CCCAAGCAAAATCACTCCTC	20	39990009	(GGCA)4	197
GSA01134	Pr032806830	scaffold_1	CGCTCTTCACTCTCTTCGTG	20	39992454	CGAAGTAAAGGGACGGGTAA	20	39992557	(TTTGC)3	104
GSA01135	Pr032806831	scaffold_1	TAGTGGCAGTACAATCCCCA	20	40011682	CGACAGGAACTGGTACCTCA	20	40011853	(CTC)6	172
GSA01136	Pr032806832	scaffold_1	CACCAATGGCAGCCAGTAT	19	40028292	ACTGTTTGGAAGTTTCGCCT	20	40028485	(GAGCAG)3	194
GSA01137	Pr032806833	scaffold_1	GCGCTGTCATCTGACTTGAT	20	40029068	CAAAAGCGAGCAACTCTCTG	20	40029257	(CACAC)3	190
GSA01138	Pr032806834	scaffold_1	TCCATCCATGATCAATCCAC	20	40030745	TCTCTGCCTCCAGAAGAACC	20	40030943	(GGCTGC)3	199
GSA01139	Pr032806835	scaffold_1	ACCTCCTTCCCCCATACC	18	40083789	GTGCTCTGCTGAGCTGTTGT	20	40083982	(CTCCG)3	194
GSA01140	Pr032806836	scaffold_1	CTGTCGGCGTATCAATGTG	19	40092815	CCCACTCGTCATCAATTCAA	20	40093003	(AGGAA)3	189
GSA01141	Pr032806837	scaffold_1	CATGGGAAAGATGCAATGAG	20	40118967	CTGAAATGCCAGGTGTACCA	20	40119129	(GCG)6	163
GSA01142	Pr032806838	scaffold_1	CTCAACACTACGCTCCGGTA	20	40121550	AGTCAGTGGCAGACTCAACG	20	40121685	(GGTGG)3	136
GSA01143	Pr032806839	scaffold_1	TGAAATGTGAAGGAAGGCAC	20	40125020	CTTTTCTCCTTTTTCACCCG	20	40125174	(AGAGC)3	155
GSA01144	Pr032806840	scaffold_1	ATTCCTTCAAACCAGAGCCA	20	40132527	GTGCCCTGTAGGCCTGTAAT	20	40132679	(CAGA)4	153
GSA01145	Pr032806841	scaffold_1	GCCCACCATGTACAAAACAC	20	40157263	ACAGCAGTTCGTGAAGGTTG	20	40157395	(TCTGC)3	133
GSA01146	Pr032806842	scaffold_1	GTTTTCCCCATGCTTTCAGT	20	40172678	CCAGGCATGTAGTGGATGAG	20	40172843	(ATCCA)3	166
GSA01147	Pr032806843	scaffold_1	TTCTTCATTCGCTCAGTTGG	20	40215794	TGCTACCGTGATTTGCTTTC	20	40215968	(AGCAG)3	175
GSA01148	Pr032806844	scaffold_1	GAAGAATGACTCGGGTGGAT	20	40217824	TGAACACCACTGGTCCAAAT	20	40217980	(ATTTTG)3	157
GSA01149	Pr032806845	scaffold_1	AGTGCAAGTGCAAAAGGTTG	20	40228413	GATCGAGGGAGTAAAGCAGG	20	40228583	(CT)9	171
GSA01150	Pr032806846	scaffold_1	GGAAAGGTAAAACAGAGCGG	20	40228910	CAGAACAGAAGAGGCAGTCG	20	40229092	(AACGA)3	183
GSA01151	Pr032806847	scaffold_1	ATGGCTTGGTTAGTTTTGCC	20	40229977	CTGCGGACTGTGGTAGAAGA	20	40230130	(TTGCAC)3	154
GSA01152	Pr032806848	scaffold_1	GTATGGGCCTGCTCACTTTT	20	40290739	AAAAACGGGAGTACTGGCTG	20	40290838	(GGCTGC)3	100
GSA01153	Pr032806849	scaffold_1	GAACAACCTTCTTGCGTTGA	20	40306634	ACCCACACTTTCTTCCCATC	20	40306807	(TGG)6	174
GSA01154	Pr032806850	scaffold_1	CGGTACAATGGCAGTAGGTG	20	40308928	TGGGTTACCATGGAGATTGA	20	40309050	(GCCGT)3	123
GSA01155	Pr032806851	scaffold_1	TTACCCCGTAAATTGGAGGA	20	40404637	CCTTAGGGTTTCACGTTGCT	20	40404816	(CAATC)3	180
GSA01156	Pr032806852	scaffold_1	CAGCTGCTCTCTCACCTGTC	20	40404928	GTCTCCGCCGAGAGATTTAG	20	40405108	(ACCGCC)3	181
GSA01157	Pr032806853	scaffold_1	CCCCTAATATTTTGCGAGGA	20	40425368	CGCCTAATGTCCTTTGTTGA	20	40425543	(CGTCC)3	176
GSA01158	Pr032806854	scaffold_1	CCGCACATTTTAGTGTGGAC	20	40433561	CTCCGATCGAATCTATGGCT	20	40433760	(CACC)4	200
GSA01159	Pr032806855	scaffold_1	AGTTGCGGTAAACCCGTAAT	20	40451323	GGTTCTGTTGCCAATTCTGA	20	40451466	(AACA)4	144
GSA01160	Pr032806856	scaffold_1	GGGTGCCGTACTTTCTTGTT	20	40490334	AAATCTCCATCCGCATCC	18	40490532	(CGGCTG)3	199
GSA01161	Pr032806857	scaffold_1	CTACGACTGAGCAGGATGGA	20	40495714	CTGGGAGCAAATGATCTGAA	20	40495886	(CGCAG)3	173
GSA01162	Pr032806858	scaffold_1	TAGCAAATCGCTGCAGAATC	20	40532165	ATTGGCTGCATTGAAGTCTG	20	40532353	(CAAAC)3	189
GSA01163	Pr032806859	scaffold_1	ACGGGATCAGAGACGAAAAG	20	40537069	ATCACAGTTCCATTGGTTGC	20	40537259	(AAAAGC)3	191
GSA01164	Pr032806860	scaffold_1	CTCCCTCTCTTTCCTCCCAT	20	40576906	AGAACTGCGGAAAAGAGTCC	20	40577105	(TCTCCG)3	200
GSA01165	Pr032806861	scaffold_1	TGGGGGTGTATAAGTAGGGC	20	40582656	CGCGGTAGAGAGAATGTGAA	20	40582820	(GTTCA)3	165
GSA01166	Pr032806862	scaffold_1	GGCTGATAGAGATGGGTGGT	20	40596703	TCCATGAAAGTGACATGTGG	20	40596863	(C)18	161
GSA01167	Pr032806863	scaffold_1	AATTGCCAAGGGAGTAGCTG	20	40600310	ACGCTGTTGAGATTCAGACG	20	40600497	(AAAAG)3	188
GSA01168	Pr032806864	scaffold_1	CGGCACCTGGTTTGTTTATT	20	40601727	TCAATCACCTGCGAATCTTG	20	40601915	(GTA)6	189
GSA01169	Pr032806865	scaffold_1	CGAGGTCCATGACACGTAAG	20	40638918	GGACGGTAGCAGGAGAGAAG	20	40639082	(CGGGA)3	165
GSA01170	Pr032806866	scaffold_1	GAATGGATGGCTTCGTTCTT	20	40713544	ACCAGGAGCTGTTCCAGAAA	20	40713694	(TCTTT)3	151
GSA01171	Pr032806867	scaffold_1	CCTGATGATGTCCTCCGTG	19	40746884	TCTTCCAGCACAAGTTGAGG	20	40747073	(GCC)6	190
GSA01172	Pr032806868	scaffold_1	ATGAGGCCATGCTGTATCAA	20	40765026	GGAGGTCTGGAGCAAAACAT	20	40765161	(TTTCT)3	136
GSA01173	Pr032806869	scaffold_1	AGGGATTAGAGGGCACGAAC	20	40772569	GGGGACGGAAAATCTAAACA	20	40772748	(GGCTGC)3	180
GSA01174	Pr032806870	scaffold_1	ATATAGCCATAGCCGGCAGA	20	40796759	CGAAGGGAGACGGAAACTAC	20	40796953	(ATCG)4	195
GSA01175	Pr032806871	scaffold_1	GAAGAGATCAAGGCAAAGCC	20	40798082	AGACGTGAGGTGCTTGACAG	20	40798252	(CAGG)4	171
GSA01176	Pr032806872	scaffold_1	AGAAGGCAGGACAAGAATCG	20	40818723	CTCAGCTGGTTGGGTACTGA	20	40818910	(GGAGA)3	188
GSA01177	Pr032806873	scaffold_1	CAATCGTAAGGCGGAGAGAC	20	40819112	GACCACTTCTCGTCTGGGTT	20	40819301	(CAGCT)3	190
GSA01178	Pr032806874	scaffold_1	ATCTCAGCATGGTTCGTTCA	20	40829600	ACAAGCAGTCAAGCACAACC	20	40829787	(TGGCAT)3	188
GSA01179	Pr032806875	scaffold_1	ATGACCGACGCTCTCTTTCT	20	40861293	GCACAACGGACACTCGAATA	20	40861469	(GCTTT)3	177
GSA01180	Pr032806876	scaffold_1	AGAGGCAGGCAAGTCCAC	18	40866728	CCTACTTATCCGTCGGCCT	19	40866924	(GGAGC)3	197
GSA01181	Pr032806877	scaffold_1	ACACCAAACATGGGGGAG	18	40869465	GTGGCTGCAAGCTCACCT	18	40869631	(GCAC)4	167
GSA01182	Pr032806878	scaffold_1	CGGCAACCGCAACTACTACT	20	40872018	GACCTTTACTCCCCCTCACA	20	40872217	(GGCC)4	200
GSA01183	Pr032806879	scaffold_1	CCGATCACTCTCACAACCTG	20	40872788	CGTAGCACCACTACTCCAGC	20	40872933	(ACGG)4	146
GSA01184	Pr032806880	scaffold_1	CCCTCATGTAGTCATGTGCC	20	40873546	CCTGTCGTGACGTTGAAGTT	20	40873720	(TTTC)4	175
GSA01185	Pr032806881	scaffold_1	TGATTGCACGAGCTATCCAT	20	40888792	ACAAGAAGAGGTACCGGCTG	20	40888978	(CAAG)4	187
GSA01186	Pr032806882	scaffold_1	GACGAGGGAAATCCTCAAAA	20	40892794	AGAATCTCCTCCAGGTCCG	19	40892907	(GACGGC)3	114
GSA01187	Pr032806883	scaffold_1	AAGGGAACCACTGAGCAAAC	20	40894119	ACATGGAATGCTTCCACAAG	20	40894297	(TCATT)3	179
GSA01188	Pr032806884	scaffold_1	TTCCCATCTGTTGTTGGTTC	20	40897902	CACTGGTGCTGGTTATGGTG	20	40898002	(CCCATC)3	101
GSA01189	Pr032806885	scaffold_1	TTCTTCCTGAGTTGTCGCTC	20	40902833	CACCAAACTACCAAAGCGAA	20	40902976	(TGCGA)3	144
GSA01190	Pr032806886	scaffold_1	GTCCGCTTTTCTTTGACCTC	20	40912706	GTCCTTGGATTGGACTGGAG	20	40912841	(GTGCC)3	136
GSA01191	Pr032806887	scaffold_1	CGCGGTTATTACGCATTCTA	20	40917479	GCCATCACAATTCACAAAGG	20	40917590	(CGAT)4	112
GSA01192	Pr032806888	scaffold_1	GTGCTGCAGATGCTTTGATT	20	40955850	TTCTTTCTCGCCTCTCCTTC	20	40956009	(CTGGGC)3	160
GSA01193	Pr032806889	scaffold_1	GATCGACCAGTCCACATCAC	20	40956711	AAGAGAGCAACACGTGACCTT	21	40956876	(TGCAT)3	166
GSA01194	Pr032806890	scaffold_1	CCATCGTAGCTAATGGGGAG	20	40959104	CGGCACTGTTCACTAAAGGA	20	40959243	(TTGGT)3	140
GSA01195	Pr032806891	scaffold_1	CCTGATTCCAACTGCTGCT	19	40959516	AGTAGATACATGGGCCGGAG	20	40959641	(ATCA)4	126
GSA01196	Pr032806892	scaffold_1	AGGGCCCTCTCGTTTTTATT	20	40967113	GGATGGAGGGGATAGGTTTT	20	40967257	(TGCC)4	145
GSA01197	Pr032806893	scaffold_1	ATCCCAATCACCAACACCTT	20	40982056	CTGCCCCTTGTATTTGGTCT	20	40982243	(ATCCA)3	188
GSA01198	Pr032806894	scaffold_1	GCACAAAGATGACGAGAACG	20	40990177	ACCTAGGATTGGACGAGCAC	20	40990329	(GTTGTA)3	153
GSA01199	Pr032806895	scaffold_1	CCGGGTGAAGGAAATCAA	18	40998166	CCAAGTGGATGGTGATCTGA	20	40998362	(GACGGC)3	197
GSA01200	Pr032806896	scaffold_1	CGAGCAATTGGACAGGTG	18	41016486	GAAGCAACACAAAAGCGAAG	20	41016674	(TTTC)4	189
GSA01201	Pr032806897	scaffold_1	CGAGAACTTCACCATCCTCC	20	41045223	CCTCCTCCGTTCTCCATCTA	20	41045405	(CGGAT)4	183
GSA01202	Pr032806898	scaffold_1	CGCAATTTAATACGCTTCCC	20	41065734	AAGCTCCGTCAAGAACCAGA	20	41065879	(TCACT)3	146
GSA01203	Pr032806899	scaffold_1	TCCATCCTTACAGGTACCCA	20	41066101	CTATTTCCGTGTCCACGATG	20	41066293	(GCTTA)3	193
GSA01204	Pr032806900	scaffold_1	ACAGAACCTGTACTGCTGCG	20	41082583	CTGAAGTTGAGCGTCTGCTG	20	41082720	(GCGGC)3	138
GSA01205	Pr032806901	scaffold_1	GCAGTGCCTGAATTACATCG	20	41086807	GTGGTTGCTGGTGAAGTTGA	20	41086985	(GCGGC)3	179
GSA01206	Pr032806902	scaffold_1	TACTTAGCTGCTGCACGACC	20	41101906	GTACGCCACGCACTCCTC	18	41102032	(GCG)6	127
GSA01207	Pr032806903	scaffold_1	GTAAAGCTCCGGAAACGAAG	20	41129751	AAGTGGGAGGAATCAAGTCG	20	41129914	(ATCCA)3	164
GSA01208	Pr032806904	scaffold_1	TCATTCTTCTCCTCACTGCG	20	41183013	GCATGCATTTTGCTCAGAGT	20	41183117	(ATGC)4	105
GSA01209	Pr032806905	scaffold_1	CTCTCACCCTCACACACCAC	20	41184134	TTACCTTGCCCTGCCACT	18	41184252	(CCTCC)3	119
GSA01210	Pr032806906	scaffold_1	AAGGCCCATAGAGAAAGCAA	20	41220673	CTCTCACCATTTCGTCTTCG	20	41220851	(CGG)6	179
GSA01211	Pr032806907	scaffold_1	GAAACGCAGCACGAAAGG	18	41253884	CTCTCCACGGTACGAACG	18	41254068	(GAGG)4	185
GSA01212	Pr032806908	scaffold_1	GGTTTGCATGGAGAAAGGAC	20	41258814	ACGTCACGACCACTGCTG	18	41259009	(CGATGC)3	196
GSA01213	Pr032806909	scaffold_1	GTGACTGGGCCCAAGAAG	18	41265656	ATTACCGGCTTCATGACCA	19	41265795	(CAGCAT)3	140
GSA01214	Pr032806910	scaffold_1	CGATCCAGTCAACATGGAAG	20	41290415	TTGTGTTCTTCTCTCGGTGC	20	41290592	(TCTGAA)3	178
GSA01215	Pr032806911	scaffold_1	CCATTGGCAGCCATGAAT	18	41292104	ATCACTACGGAGAAATGGGC	20	41292295	(TGCCC)3	192
GSA01216	Pr032806912	scaffold_1	AAGAAACGATCACCCATTCC	20	41292539	CTTCTCCGAGGCTTTTAGGA	20	41292725	(GCAAG)3	187
GSA01217	Pr032806913	scaffold_1	AGAGGGGGATAACGACTGC	19	41299502	GACCTAGCGGTGAAACGAAT	20	41299696	(GCTCC)3	195
GSA01218	Pr032806914	scaffold_1	GGCACAAACAAAGATGGATG	20	41309115	GCTAGTAGCTGCTCGTGGGT	20	41309312	(CATG)4	198
GSA01219	Pr032806915	scaffold_1	CTTTTAACCGCTGGTTAGGC	20	41326632	GGATGTGAGGCAGCAGTAGA	20	41326746	(TTGAT)3	115
GSA01220	Pr032806916	scaffold_1	ATTGTATATTGCACCCGAGG	20	41331540	TGAGGTGTGGGTGGAGTAAA	20	41331676	(CGGGTG)3	137
GSA01221	Pr032806917	scaffold_1	ATGGGCCCTTGTTATACCTG	20	41361610	TCCCATGGATGGAGAGAACT	20	41361806	(ATGCC)3	197
GSA01222	Pr032806918	scaffold_1	CTGCGATTGAGAATCGGATA	20	41395105	CGCCTTCTTTGAGCTCTTCT	20	41395247	(CAGAA)3	143
GSA01223	Pr032806919	scaffold_1	AGAGACACCTCGAGAGGGAG	20	41397558	GGTGCTCCTAGCAATTAGGG	20	41397715	(CTGAG)3	158
GSA01224	Pr032806920	scaffold_1	GAGTGCAAGGCTGCAAGTAG	20	41398895	AAAGGGGGATGATTATGCAG	20	41399071	(GCAAAT)3	177
GSA01225	Pr032806921	scaffold_1	ATGTGGTTGGTTCCTTGGTT	20	41429092	ATTTATACGCTTATCGCCCG	20	41429257	(GGGA)4	166
GSA01226	Pr032806922	scaffold_1	CGAACTTGGGAAGTGCAATA	20	41449928	TGATTCATGCTCAGACAGCA	20	41450056	(AATGA)3	129
GSA01227	Pr032806923	scaffold_1	AAAACAGTGGTTGGAACGTG	20	41459222	GGCTGCTAGCTTCCAGTCTT	20	41459364	(CCAT)4	143
GSA01228	Pr032806924	scaffold_1	CGTTCGTTCAAACCAGAGAA	20	41461813	AGACAAAGCGAGACCCATCT	20	41462005	(CAATG)3	193
GSA01229	Pr032806925	scaffold_1	GATTAGTGAACCATGCACCG	20	41462399	GTGCAGGATAGGGTAGGAGG	20	41462557	(GCAGG)3	159
GSA01230	Pr032806926	scaffold_1	ACCACAGTAGGGAGAGGGTG	20	41465598	CAGCTGAAAGCCTGAAACAA	20	41465703	(ACAG)4	106
GSA01231	Pr032806927	scaffold_1	GTACGGGACCATGCTTTGAC	20	41476030	AGAAGAGTGGACCGATCACC	20	41476176	(TGCA)4	147
GSA01232	Pr032806928	scaffold_1	CTGTCAGTTCTGTGGCTGGT	20	41477692	CCATATCTCTTCCGTCCGAT	20	41477799	(GCTTC)3	108
GSA01233	Pr032806929	scaffold_1	TGATGACTGGGTGGCTACAT	20	41479698	TTTCTCTAGCTGCTTTCCCG	20	41479864	(AGAAGC)3	167
GSA01234	Pr032806930	scaffold_1	ACGAAAGCGAGAGACCGAT	19	41488025	GTAGTAGACGAGCGCCATGA	20	41488199	(GCACCG)3	175
GSA01235	Pr032806931	scaffold_1	TCCCTCTCTCGGAGTCTCTC	20	41505395	AGTCAAAGAGGAGGGAAGCA	20	41505559	(GCCTT)3	165
GSA01236	Pr032806932	scaffold_1	CTTTGCTGACCTCCGACTC	19	41507505	CTGCAGCCGTGTTTATTGTT	20	41507676	(AGCTC)3	172
GSA01237	Pr032806933	scaffold_1	ATCCTTGCGTGCTTTCTCTC	20	41524047	GATCTGCCCCATGCTTTAAT	20	41524203	(AGA)6	157
GSA01238	Pr032806934	scaffold_1	TACCCTTCAGTGATGCAAGC	20	41547472	CTCCAGTCATCACCATCCAG	20	41547666	(A)18	195
GSA01239	Pr032806935	scaffold_1	TTCATCGGTAGCTTTTGCAC	20	41555004	AGGGAAGAATGGATGGTGAG	20	41555171	(CTTCC)3	168
GSA01240	Pr032806936	scaffold_1	ATGCGTGGTTGTGAGTTTGT	20	41564910	GGCAGCCAATCTCTGTTCTT	20	41565063	(GGAGC)3	154
GSA01241	Pr032806937	scaffold_1	CTGTCTCCTGCACTCTCTGC	20	41601636	GGGACCCCTGACACTGTTAC	20	41601825	(TGCA)4	190
GSA01242	Pr032806938	scaffold_1	TAAGGAGGGTAGAAATGCGG	20	41608450	GCAGTCATCATCAGAGGGAA	20	41608628	(TTGA)4	179
GSA01243	Pr032806939	scaffold_1	CGTCCTCCATGACTAGAGCA	20	41627694	GGAGGCTAATGTTGAACGGT	20	41627879	(CATG)4	186
GSA01244	Pr032806940	scaffold_1	CTCGTCATCCTCCTCCTCTC	20	41650321	CGAGCAGCAGAACTACGAAT	20	41650463	(TGCATT)4	143
GSA01245	Pr032806941	scaffold_1	CGTGCATAACCTAAAGCAGC	20	41673244	CGTACGTGTTGTGTGTGGAG	20	41673432	(CAGT)4-(ATGG)4	189
GSA01246	Pr032806942	scaffold_1	TAATGAGACGAACGAGCAGG	20	41699398	TACCTCCGATCCTTTTGCAT	20	41699596	(AGAGG)3	199
GSA01247	Pr032806943	scaffold_1	TGTGCAGATGACAGAGACCA	20	41718686	TGCTGTTTCTCCTACCATGC	20	41718825	(CCAAG)3	140
GSA01248	Pr032806944	scaffold_1	CTTTGTCTTGCTTTGATCGG	20	41721921	ATGTTGCACTGAAGACTGCC	20	41722109	(CCTTG)3	189
GSA01249	Pr032806945	scaffold_1	CGACGGTAGGAAAGGGAATA	20	41729235	CCCTACCATCCCCTGTAGAA	20	41729414	(GAGCT)3	180
GSA01250	Pr032806946	scaffold_1	ATGTTCAAGTCCATCCCCTC	20	41731229	AGGACCCACTGCCATTAGTT	20	41731367	(ATGCA)3	139
GSA01251	Pr032806947	scaffold_1	GGGTGGATGGATCTTCTGTC	20	41734170	TTCTCTTTTGTTCCCCAACC	20	41734325	(TCT)6-(ATGGA)3	156
GSA01252	Pr032806948	scaffold_1	GAAGCAACTCCCTGTTAGCC	20	41741685	GCCGTTAACGTCTTCTCTCC	20	41741868	(TCAGC)3	184
GSA01253	Pr032806949	scaffold_1	TCTCTAGCCGATCCCTTGTT	20	41746303	TGGAATATTTGAGCGAGCAG	20	41746492	(CCTGCC)3	190
GSA01254	Pr032806950	scaffold_1	CCATCTCTCTCCTAGCAGCC	20	41747866	TTGGTCTGGTACTGCAGGTG	20	41748055	(TG)9	190
GSA01255	Pr032806951	scaffold_1	GTTGCATGCATGATCAACAG	20	41748237	ACTTCTTGCACTTGCCACAC	20	41748349	(GAG)6	113
GSA01256	Pr032806952	scaffold_1	ACCGTGGTGGGGATTATAGA	20	41754442	CTACTTGCCCTTCCCATGAT	20	41754612	(C)18	171
GSA01257	Pr032806953	scaffold_1	TTCCACCAGCCTCTCTCTCT	20	41763065	GAGTAAGGAGGGTGACCTGC	20	41763226	(AGCCC)3	162
GSA01258	Pr032806954	scaffold_1	CTGCTCCTTCCTCCTTTTTG	20	41770709	TTTGGCACGAGAGAGATTTG	20	41770867	(AC)9	159
GSA01259	Pr032806955	scaffold_1	TCACAAACGGTTTACCCTGA	20	41776973	GCTCATGTCATCACTTCGCT	20	41777089	(GGCAC)3	117
GSA01260	Pr032806956	scaffold_1	ACGACCAAGCACTGAAACAG	20	41804795	TCTAGGGTGGTTGTGAGCAG	20	41804962	(AGTTC)3	168
GSA01261	Pr032806957	scaffold_1	GCAATATAAAGGAGAGCCCG	20	41820490	TCACCACCAAAGAAATCTGC	20	41820655	(CGGACT)3	166
GSA01262	Pr032806958	scaffold_1	CAGCGACAGATCGAAGGAAC	20	41838522	CCTAGCATAGCCAGCCTTTC	20	41838681	(TGCCAT)3-(ATCGA)3	160
GSA01263	Pr032806959	scaffold_1	ACCTTTGCTTCCACTTCGAT	20	41844195	CAAATACACGCTCCATCAGG	20	41844367	(GAGTA)3	173
GSA01264	Pr032806960	scaffold_1	CAAGAAATCCATGTCCTCTCC	21	41858950	ATGGGTTGCCTTAGAGATGG	20	41859142	(GGTGT)3-(AGA)6	193
GSA01265	Pr032806961	scaffold_1	CACCATTACAGCAAACTGGG	20	41871556	TTTCATGAGGAGGAATCGTG	20	41871742	(AACCA)3	187
GSA01266	Pr032806962	scaffold_1	CCCAAGCAGAAGCAGTATGA	20	41872335	CTACAGGAAGGCAGGTAGGG	20	41872530	(TTGT)4	196
GSA01267	Pr032806963	scaffold_1	CGTGTGAGCTGGAAGACG	18	41873638	TAGGGGATGACCACCAGG	18	41873837	(CGTTGC)3	200
GSA01268	Pr032806964	scaffold_1	TGCAACTGTTGATACGACGA	20	41874941	ACGAAGTCGGAACGGATAAC	20	41875117	(ATTCT)3	177
GSA01269	Pr032806965	scaffold_1	AAAATGAACAGCTCCGATCC	20	41895341	ACACAACATGAAGAGCCAGC	20	41895474	(ATGG)4	134
GSA01270	Pr032806966	scaffold_1	CACGATCTTGCTTGCTTCTT	20	41897705	CTATTTATAAGGCGCCTCCC	20	41897890	(GGGAG)3	186
GSA01271	Pr032806967	scaffold_1	GATATCAGCAGGGGATCTGG	20	41898752	CCACGGCACAGCATATTATT	20	41898855	(TCA)6	104
GSA01272	Pr032806968	scaffold_1	TTGCCCAATAATCTCTGCAC	20	41899155	GAGGAATGAAGTTGCTGGGT	20	41899349	(GTCTC)3	195
GSA01273	Pr032806969	scaffold_1	ACTTTAGGGAGAGGGCCAAT	20	41910378	CTGCAGTAAGTTCCCCCACT	20	41910573	(AAAAAG)3	196
GSA01274	Pr032806970	scaffold_1	CGTCAGCAGTCAGGTAAGGA	20	41917234	GGAGTTCTTCGTGGGTGAG	19	41917335	(TCTGC)3	102
GSA01275	Pr032806971	scaffold_1	CCCATGTCCTTCATTGTTTG	20	41917885	AGTGGAGAAAGCATACGGCT	20	41918032	(GCTTGC)4	148
GSA01276	Pr032806972	scaffold_1	GAGAGAAGGTCGACATGGGT	20	41921464	CTGGGCCGAGCTAGTATTTC	20	41921610	(CGC)6	147
GSA01277	Pr032806973	scaffold_1	CGACCCATCCTGAATTCCT	19	41929968	CTTCACCAACCATCCATCAG	20	41930107	(CTTCT)3	140
GSA01278	Pr032806974	scaffold_1	TGAGAATGCGATGGAGGTAG	20	41936353	CTCCTCACGCGACTCGTA	18	41936470	(TGGA)4	118
GSA01279	Pr032806975	scaffold_1	GCTAGGCAGGTTAGGACGAC	20	41947446	GGTCATGACAAACTGGCAAC	20	41947629	(TCTTT)3	184
GSA01280	Pr032806976	scaffold_1	AGGGCGACTTGACTATTGCT	20	41951044	GCCTGTGTGTATCGACGACT	20	41951231	(ATTTT)3	188
GSA01281	Pr032806977	scaffold_1	ACAGGGCCGAGGTATAAATG	20	41955311	TCGAGAGATGAGCAATGGAG	20	41955501	(GTTGAA)4	191
GSA01282	Pr032806978	scaffold_1	GACTGACCGATGGTTTGTTG	20	41991408	CAAGTAAGCTGCTCGCAATC	20	41991582	(GCTGCA)3	175
GSA01283	Pr032806979	scaffold_1	CCAATGACGCGAATGTAATC	20	42002234	TTCCCTTACTGCTTGTCTGC	20	42002381	(GAAAC)3	148
GSA01284	Pr032806980	scaffold_1	CACTAAACCCAAAGGCCG	18	42002919	GGAGAGACGAGGGAAGGG	18	42003117	(GGC)6-(AGGGCC)3	199
GSA01285	Pr032806981	scaffold_1	AACCCAAGGAAAGATTGTGC	20	42004943	CGATTACAATCCACAGGCAG	20	42005123	(GATTG)3	181
GSA01286	Pr032806982	scaffold_1	CACGTAGGGGCATACTGTTG	20	42005337	CAGTTGGGGATGATGGAAG	19	42005500	(CGACC)3	164
GSA01287	Pr032806983	scaffold_1	CTTCCATCATCCCCAACTG	19	42005482	AGTTGCCCATGCATCACAT	19	42005664	(CCAT)4	183
GSA01288	Pr032806984	scaffold_1	GGGGAGGGTGACAAAGTCTA	20	42010243	GATCGATCCAGGACAGGAGT	20	42010406	(GTGAT)3	164
GSA01289	Pr032806985	scaffold_1	GTTGTTGAGCGGAGGAGACT	20	42014246	GCCTAAGGGCTCTGATCTGT	20	42014377	(GCTT)4-(ACTC)4	132
GSA01290	Pr032806986	scaffold_1	GTACCATTCTGCTGCTTCCA	20	42018214	GTTCTCCCTCTCGAGCCTCT	20	42018395	(AAAT)4	182
GSA01291	Pr032806987	scaffold_1	CCAGCTCTCCTCCAACTCC	19	42036429	GAAGCTTCTTGCTGGGCTT	19	42036541	(CCATGC)3	113
GSA01292	Pr032806988	scaffold_1	GCATCAGCCATCATCTCTGT	20	42041488	CCGCTGCTAACTGATTGGTA	20	42041666	(AAG)6	179
GSA01293	Pr032806989	scaffold_1	CGGATTGTTGGATAACTCCC	20	42043299	GAAGTTCCTGTCGAAGAGGC	20	42043473	(AGG)6	175
GSA01294	Pr032806990	scaffold_1	CTTAACCTGGAAGGAATGGC	20	42047367	GCATGATCATCTACCACTTGTC	22	42047563	(CACAC)3	197
GSA01295	Pr032806991	scaffold_1	ACACTCGAGAGGTCCTCAGC	20	42053630	CGATCACAGTCTCCTCTCCA	20	42053829	(CAGCAA)3	200
GSA01296	Pr032806992	scaffold_1	GGGTTGGTTGGATCTCTCTC	20	42057094	AAGCAGGATGTCCAAGCACT	20	42057251	(CAATG)3	158
GSA01297	Pr032806993	scaffold_1	ATATCACGCAGCATGTGGTC	20	42125873	GTGTGGATCTACGTGTTGGC	20	42125999	(GGGCCG)3	127
GSA01298	Pr032806994	scaffold_1	TTACACTGGAACACAACGCC	20	42126354	GTTCCTCCAGACACCCATTT	20	42126526	(TGTC)4	173
GSA01299	Pr032806995	scaffold_10	TGGAATGTTCCTTGTCCTCA	20	148954	CATGGCTCGTTAGTTTGCTC	20	149116	(GAGCC)3	163
GSA01300	Pr032806996	scaffold_10	TCGACGATTGTTGTCAGCTC	20	183026	TCTGGGAACATCAGCTTCAG	20	183132	(GATGCT)3	107
GSA01301	Pr032806997	scaffold_10	AATTCTTTCCCTACCACCCC	20	282191	ACAGGTGGAGAAAGGACCC	19	282356	(GGC)6	166
GSA01302	Pr032806998	scaffold_11	TGGTGGATCTTTGGTCTTGA	20	14854	ATGAAGCAAATTCCCGCTAC	20	15029	(C)18	176
GSA01303	Pr032806999	scaffold_11	CTGCCCACGTGCTATCATAC	20	20162	GGATGGTGATTGCACATTTC	20	20303	(TGTTC)3	142
GSA01304	Pr032807000	scaffold_11	CTTGCTAAGCTGGGTCATCA	20	27617	CTGCTTCAGCTGCTCAGTTT	20	27782	(TATAT)3	166
GSA01305	Pr032807001	scaffold_11	CTCAAGGTCGCCTACAAGGT	20	59785	GAAGATGAACTCGAGGAGGC	20	59907	(CAG)6	123
GSA01306	Pr032807002	scaffold_11	GCTAATGGTGATTGGTGCTG	20	76755	ATTATTCCAGCAGGCGTAGG	20	76932	(GATG)4	178
GSA01307	Pr032807003	scaffold_11	CCTACGCCTGCTGGAATAAT	20	76908	CCTCCCTCCCAACAGCTAC	19	77072	(CCAAG)3	165
GSA01308	Pr032807004	scaffold_11	AGATGGATCGACATGGGAAT	20	98187	TTGATTCATCCCCCTCTACC	20	98368	(TGGAT)3	182
GSA01309	Pr032807005	scaffold_11	TTACCGAGCTCTTCACCTCA	20	100629	CCTCTTTGCCAACAAGTTCA	20	100789	(GAA)6	161
GSA01310	Pr032807006	scaffold_11	CGGTGAGGTTGAACTTGTTG	20	100761	GTTGATGATGATGCATGACG	20	100954	(ATATGA)3	194
GSA01311	Pr032807007	scaffold_11	ATCGCTGCTATCAGCATCAC	20	101345	AAGCCATCCAACAGGAAGAG	20	101465	(AC)9	121
GSA01312	Pr032807008	scaffold_11	GAGAGGAAGAGAGCAGCGAC	20	109568	GCTAATGCTGCAATGCAAGT	20	109763	(ATGGA)3	196
GSA01313	Pr032807009	scaffold_11	TGCTTGCATTCTACTCCAGG	20	110868	CGCATGATGCTTGTTTCTTC	20	111024	(CATC)4	157
GSA01314	Pr032807010	scaffold_11	GCTTTCTGCTAAAAGTGCTGC	21	111064	AGCCCTCTCCAACAACAAAT	20	111219	(TTGCT)3	156
GSA01315	Pr032807011	scaffold_11	AGGCTTCTCGTTTGGTGATT	20	111276	GTTTCCTTTCAAGCTACGGC	20	111429	(GGCCA)3	154
GSA01316	Pr032807012	scaffold_11	ACGGAGTCGAAGGTGAAGAG	20	136403	CTGAAGCTTCTTGAGGACCC	20	136585	(TCTGC)3	183
GSA01317	Pr032807013	scaffold_11	CTTGATCCGAAGCTGCTCTT	20	142408	AAGGGATAGGGGTAGATGGG	20	142589	(AATCC)3	182
GSA01318	Pr032807014	scaffold_11	GTTGTGCCGTGGTAGTGGTA	20	149321	TTTTTCGCTTTCCTCTCTCC	20	149518	(CAAT)4	198
GSA01319	Pr032807015	scaffold_11	CTTCAAATTCTCCCACGGAT	20	149602	ACAACTTGCTTGCTGACTGG	20	149704	(CTTTTT)3	103
GSA01320	Pr032807016	scaffold_11	CAATGATGATTCGGTGGATG	20	161172	TCTTCGTCATCGATCTTTGC	20	161369	(GGAGAT)4-(ATTCCA)3	198
GSA01321	Pr032807017	scaffold_11	AGTACTTGGCCATTTGCTCC	20	175992	ACCAACTTGCGTTGTCATGT	20	176132	(TGC)6	141
GSA01322	Pr032807018	scaffold_11	CCCCTACACGCTCAAGTACA	20	188354	CCTTATCGATTTCTCCCCAA	20	188550	(TCCC)4	197
GSA01323	Pr032807019	scaffold_11	GAAGGGTTCTGGCAGTGAAC	20	207240	CAAGGCCTCTACCTCCTCTG	20	207389	(GTCAAG)3	150
GSA01324	Pr032807020	scaffold_11	TTCCACCAATCAATCACACC	20	208972	ATACCAGCAGCCTTCCTTGT	20	209117	(CTGGG)3	146
GSA01325	Pr032807021	scaffold_11	GGTTTGAGGAGAAAAATCGG	20	213811	GAGGAAGAAGAAGAAGGGGC	20	213994	(CTGCC)3	184
GSA01326	Pr032807022	scaffold_11	TTTCCCAGCTTTCTCTGTCA	20	214327	CAAGCTAGCACAGGACGAAA	20	214515	(CACT)4	189
GSA01327	Pr032807023	scaffold_11	GGAGATTCGTGACCTCACCT	20	269182	CAGCAGCAGTTTGAGTTGGT	20	269296	(TGGAA)3	115
GSA01328	Pr032807024	scaffold_11	GCCAACTGGGGAGAAAAATA	20	280490	ATCCATCAGGGAAGGGCTA	19	280654	(AGCCA)3	165
GSA01329	Pr032807025	scaffold_110	CGTACCTTCGATCCAGGAAT	20	8865	GGAAAGGGGAGAAACAACAA	20	9000	(CCAAA)3	136
GSA01330	Pr032807026	scaffold_112	GCAACAGTTGACCAGAGAGG	20	6436	CGGATTTTTAAACCACCAGG	20	6620	(ATGAA)3	185
GSA01331	Pr032807027	scaffold_12	GAAGCCCTAGGAACGTCTGT	20	39401	CCTGACTCTCATTAATGGTCAC	22	39577	(CAAAT)3	177
GSA01332	Pr032807028	scaffold_12	ATCGGGTGGGTAACAACATC	20	90717	GACAAACGCGGAAGTGTATG	20	90906	(CGAACA)3	190
GSA01333	Pr032807029	scaffold_12	TTCGGAAAGGTAATTGGAGC	20	109066	GCGCGCCTTACTTTACTTTT	20	109257	(ACTATA)3	192
GSA01334	Pr032807030	scaffold_12	TATGGCTGGGTGTGACAGAT	20	171539	CGAAGCAGGAATTAGGAAGC	20	171738	(TCTA)4	200
GSA01335	Pr032807031	scaffold_12	CCCCTCAGGTTGCTATTCAT	20	266578	CCATACTTCCCGAAGGAAAA	20	266756	(CTCTCG)3	179
GSA01336	Pr032807032	scaffold_12	CGTCCGCCTATCTTTCTGAT	20	341603	GAATGGTCGATCGGTTTTCT	20	341777	(ATAA)4	175
GSA01337	Pr032807033	scaffold_13	GGGAGTGTTGGGACAAACTT	20	109804	AGGAGGAGCAGTTTGTGGTT	20	109979	(TTCCT)3	176
GSA01338	Pr032807034	scaffold_13	TTTGCTCCTAGTGTTTGCAG	20	148387	GAGACGGAACGATGTACTACTTG	23	148524	(TGATG)3	138
GSA01339	Pr032807035	scaffold_13	GCCACACTACAGTACCCGTG	20	194116	GCGTGGCTACAAGCAATAAA	20	194313	(CCACC)3	198
GSA01340	Pr032807036	scaffold_14	AATCGATCGAAGTAATGGGG	20	134308	GAAGCGAAGTAAGTCCAATGC	21	134466	(GTAG)4	159
GSA01341	Pr032807037	scaffold_18	CCAGGTTGTACGTCAGGATG	20	42411	ATTAGTCCCTGTCGAAACCG	20	42557	(GTTCA)3	147
GSA01342	Pr032807038	scaffold_2	ATCCTCCTCCTCCTCCTCTC	20	11459	ACGAAGGAAGCAATCCAAGT	20	11589	(CGCTC)3	131
GSA01343	Pr032807039	scaffold_2	AGGAATCGAATCCACCAGAT	20	11714	AGGATTGTGCAGTACACGGA	20	11878	(TTCG)4	165
GSA01344	Pr032807040	scaffold_2	ACAATGACACCGGCAATCTA	20	19855	CATGTGATTCCCAAAGTCCA	20	20038	(GAAGA)3	184
GSA01345	Pr032807041	scaffold_2	CACAGTACAGTCCCAGGCAG	20	46136	CAGACCAGACCAGAGCTGAG	20	46277	(AG)9	142
GSA01346	Pr032807042	scaffold_2	AACGCTACCCCCTATCAGTG	20	68953	TATGCTTCCTGCTGCTTCTG	20	69124	(GGAG)4	172
GSA01347	Pr032807043	scaffold_2	CTTGCAGGTTGTTGCTATCAC	21	81030	CATCGCCCTCATGGTATCTA	20	81214	(AAAG)4	185
GSA01348	Pr032807044	scaffold_2	CAGGGTCCAGTCAACTGCTA	20	81818	CCGGTCAGACTGAAAACCAT	20	81970	(ATTCA)3	153
GSA01349	Pr032807045	scaffold_2	CACTAAGGAATGGTGCCAAA	20	88625	CAGCGATCCATATGTTGTCC	20	88734	(ATGGA)3	110
GSA01350	Pr032807046	scaffold_2	CGCTGCTAAACAAAGCACAT	20	89344	CTTGAGGTGCAAGGATACCA	20	89491	(ATGC)4	148
GSA01351	Pr032807047	scaffold_2	ATTCACTCACGTGCTTCCAG	20	89631	GATTCGGGGCTCTCCTCT	18	89817	(AGAAG)3	187
GSA01352	Pr032807048	scaffold_2	CACGGGTACACGTAAGTTGC	20	104895	ATGGATCTTTGGATCCACCT	20	105072	(TGC)6	178
GSA01353	Pr032807049	scaffold_2	TCTTGCACAAGCACAAGTGA	20	123665	TGCAGTTCCAGTTTGCTGAT	20	123828	(GAAGG)3	164
GSA01354	Pr032807050	scaffold_2	ACAGATAAACGCACGAGCAC	20	123918	GGGGAAGCTCTACGAGTACG	20	124100	(GGAAT)3	183
GSA01355	Pr032807051	scaffold_2	TCAGAAAATGAGATCCCGTG	20	136345	AAACTGTGTGCTTGGTGAGC	20	136535	(CCCTG)3	191
GSA01356	Pr032807052	scaffold_2	TAATGGATGGATGGTCCAGG	20	137494	AGAGCAGCAGCGAGTAGATG	20	137617	(GGACC)3	124
GSA01357	Pr032807053	scaffold_2	TCAGTCGTTTCATGGAGGAG	20	149600	ATGCCTCCTGTTGTTGACAG	20	149790	(AGC)6	191
GSA01358	Pr032807054	scaffold_2	TGGCATTAGCGTCAATCACT	20	153829	GCGGAGGTCCTCTATTCCTA	20	153953	(GGGTT)3	125
GSA01359	Pr032807055	scaffold_2	AATGTGAGGAAGTCAAGCCC	20	160032	GAAACAGGAAAACGAAAGGG	20	160223	(CACAA)3	192
GSA01360	Pr032807056	scaffold_2	CGAAGAGGTTCTGCATCATC	20	164103	ACCGAAAGCCCATTAACAAC	20	164298	(GGCGT)3	196
GSA01361	Pr032807057	scaffold_2	TGCACGCATAGTTTAGGGAG	20	255905	TGTTCTTGGAACCCATGCTA	20	256019	(ATTTT)3	115
GSA01362	Pr032807058	scaffold_2	GGGAAAGAAACGAACGAGAG	20	262342	CCCATTACCGAATCCTTTGT	20	262444	(CCCAA)3	103
GSA01363	Pr032807059	scaffold_2	CATGCAATGGAAGTGTGGTT	20	295179	CTCAGCTGGCTCTAGCTCCT	20	295343	(GGATC)3	165
GSA01364	Pr032807060	scaffold_2	AATGCAAACAGCCTTGTCAG	20	296237	AGTTTTCAGACAGCACGCAG	20	296354	(CTCG)4	118
GSA01365	Pr032807061	scaffold_2	CAAAAGGGGATTTGGACACT	20	297161	CAGGCAAACTCAACTGCCT	19	297292	(GAAAA)3	132
GSA01366	Pr032807062	scaffold_2	TGGTCTTGATGTGCCTTTTG	20	304647	GACCAGCCTCACACTGAAGA	20	304789	(CTT)6	143
GSA01367	Pr032807063	scaffold_2	AGCCCTAGCGACGATCAC	18	380199	CGACATGTGCGTGTACGAG	19	380374	(GCCGAT)3	176
GSA01368	Pr032807064	scaffold_2	CCATCCAATCACCATGTTAG	20	469121	GGTGTGGAGCAGATGGAGA	19	469248	(CTCCT)3	128
GSA01369	Pr032807065	scaffold_2	AACCCCATAAGCACATGGAT	20	496783	AGGGAGTATGTGACCTGGCT	20	496970	(GA)9	188
GSA01370	Pr032807066	scaffold_2	CTGCGCAAAGAAATAGACCA	20	502860	GTTCTCCTCCGAGGTAATCG	20	503050	(GCTGA)3	191
GSA01371	Pr032807067	scaffold_2	GCTACAGTTCGGTAGGGACT	20	571784	CCCCTACTGTATTTCCCCAC	20	571983	(TCATT)3	200
GSA01372	Pr032807068	scaffold_2	AGTCCTCATTTCCATCCACC	20	585346	TTCAGTGTGTCAACCGCC	18	585489	(CGCGA)3	144
GSA01373	Pr032807069	scaffold_2	GCAGCTAGAGGAGGAGGAGA	20	601169	GCTCTTCTCTAAGTCCGGCA	20	601295	(AGA)6	127
GSA01374	Pr032807070	scaffold_2	CTGCTAGAGTCAAACGCAGG	20	605086	GTTTGGTCGAGGAAGGTGAG	20	605201	(CCACA)3	116
GSA01375	Pr032807071	scaffold_2	GCAGCTAGAGGAGGAGGAGA	20	608069	GCTCTTCTCTAAGTCCGGCA	20	608195	(AGA)6	127
GSA01376	Pr032807072	scaffold_2	TTACGAGCCAATTGTTCCAC	20	624465	TGGAAGAGACTCGACGTGAT	20	624566	(ATTG)4	102
GSA01377	Pr032807073	scaffold_2	GAGAGGAGTGGAGGAGGCT	19	664979	GCTACAGTATTTGCAGGTCCC	21	665081	(AAAAT)3	103
GSA01378	Pr032807074	scaffold_2	TCTGGCGATCTTGGCTACTA	20	728171	CCTAGAAACCCCAGGTTGAG	20	728304	(GGA)6	134
GSA01379	Pr032807075	scaffold_2	GATCAATGGATTTGCACGAG	20	816639	ACATCTCCGCATCTTTTGC	19	816827	(GGAGGC)3	189
GSA01380	Pr032807076	scaffold_2	TGGATGCCCAGGTTAATACA	20	863949	AGGAGCAGCAGGTCATGG	18	864136	(CACAT)3	188
GSA01381	Pr032807077	scaffold_2	GAAATGGGCCAACTGAAACT	20	909956	TACGAATCTTTACACGGCGA	20	910151	(GGAT)4	196
GSA01382	Pr032807078	scaffold_2	ATAGAATGGGAGCTGGTTGG	20	910320	TTCTTGCGATTGGATAGCAG	20	910511	(GCTG)4	192
GSA01383	Pr032807079	scaffold_2	ATGAGCTAAGCATGCACGAA	20	914782	GGACGTGCCTACTCTGAGGT	20	914954	(GCAT)4	173
GSA01384	Pr032807080	scaffold_2	GTCAGGCAAGTGGTGTCATT	20	922990	GCATGTTGAACCGAGAAGAA	20	923150	(GTCCT)3	161
GSA01385	Pr032807081	scaffold_2	TGTCGTCTTGCTCTGATTCC	20	1012466	AGGAGATGGGACTCCTGATG	20	1012627	(GCACT)3	162
GSA01386	Pr032807082	scaffold_2	GCCATTTGGATAAGATTGGG	20	1051717	AATCTCATAGGACACTGATGGC	22	1051818	(A)18	102
GSA01387	Pr032807083	scaffold_2	CTACAGTGTCCAGCACCACC	20	1072214	ATACCCTTTCGGGAGTGGAG	20	1072337	(CACTC)3	124
GSA01388	Pr032807084	scaffold_2	CTACGTGGTGGAGTACGACG	20	1074871	CTAATGAATTTGCAGTGCGG	20	1074985	(AGG)6	115
GSA01389	Pr032807085	scaffold_2	GAAAGGGGACGTTGATGTCT	20	1097193	TCACATGTCTTCCTCCGGTA	20	1097386	(ATAG)4	194
GSA01390	Pr032807086	scaffold_2	GGGGAAGGTTTTGATCTTGA	20	1112991	TTTTCTCTCTCTTCCCTCTCTCTC	24	1113153	(TCTAGA)3	163
GSA01391	Pr032807087	scaffold_2	TTTGAGAAATGCTCCGAGTG	20	1165823	ACATCGTCCAAATCAGTCCA	20	1165959	(AAAAT)3	137
GSA01392	Pr032807088	scaffold_2	ACCCCTCCTTTGAAGAAACA	20	1299289	GTGCGTGTGCTCCGAGTAG	19	1299460	(GCGCC)3	172
GSA01393	Pr032807089	scaffold_2	CAGAAGCGTTAGTTTCCGGT	20	1484548	CACAAAGCTCTGCTGAGACG	20	1484702	(TC)9	155
GSA01394	Pr032807090	scaffold_2	TGGAATTGGCTATCAAGCTG	20	1494896	TTCTCACACAGACAACACGG	20	1495053	(TTTAT)3	158
GSA01395	Pr032807091	scaffold_2	TAGCGCAGTGGTAACACACA	20	1530497	TACCATTGGTCGAAAAACCC	20	1530693	(AAAAG)3	197
GSA01396	Pr032807092	scaffold_2	GATGAAGCAACTGAGGACGA	20	1537175	CTTTGTGCCTCAGCAAACAT	20	1537336	(C)19	162
GSA01397	Pr032807093	scaffold_2	TACCAATCACCACAGCCAAT	20	1552486	ATGGAACTCGTGGAACCTG	19	1552681	(GCGCCG)3	196
GSA01398	Pr032807094	scaffold_2	GGATAGGAGGCAATAAGCCA	20	1600839	CAAGCTCTAACCTTCCCGTC	20	1601020	(GAGAG)3	182
GSA01399	Pr032807095	scaffold_2	CCTAGCTCCTTGTGCTCTCA	20	1605903	CTCCTTGCTTGCTCCTCC	18	1606065	(CCTCC)3	163
GSA01400	Pr032807096	scaffold_2	CCAAGAGCATGGACGACTTA	20	1648303	CAACGCCTAGGAAGTGAACA	20	1648442	(TTGTT)3	140
GSA01401	Pr032807097	scaffold_2	ATGGACAACTTGACCCTTGC	20	1657849	CACCCAGGAAGTGAACAAAA	20	1657976	(TTGTT)3	128
GSA01402	Pr032807098	scaffold_2	ATCGTCGATGCCCTGTTAAT	20	1715003	ACCATGGCTTCCACCTCTAC	20	1715171	(CCGGCG)3	169
GSA01403	Pr032807099	scaffold_2	CCTTGTACCGGAGAAGGAAT	20	1715991	GCCCACAACACAACAAAGAG	20	1716153	(GTCGAC)3	163
GSA01404	Pr032807100	scaffold_2	CGGCTATCAACCAAAAAGTG	20	1723804	TGGAGCTTGTTTCGTAGGTG	20	1723999	(AGC)6	196
GSA01405	Pr032807101	scaffold_2	GGAATTAGCTCGTCCTGACC	20	1739655	CGTAGTACTGTACCGACCGC	20	1739801	(GA)9	147
GSA01406	Pr032807102	scaffold_2	TTCTTCCCGAGGAAACAAAC	20	1741057	GTTCTTCGCAGAAACTCGGT	20	1741227	(T)18	171
GSA01407	Pr032807103	scaffold_2	CATAGCCAGCTGCTCTCAAC	20	1755984	ATGGACGCCTGGAGATAAAG	20	1756179	(GGACA)3	196
GSA01408	Pr032807104	scaffold_2	TTCGATTGCTCTGGAAACTG	20	1759122	TCCATGACTCTGGGAAAGTG	20	1759306	(TCCA)4	185
GSA01409	Pr032807105	scaffold_2	GATCGCAGCACATGTGAAAT	20	1760682	CGGCCATTATACTGCATCAA	20	1760879	(AATGTA)3	198
GSA01410	Pr032807106	scaffold_2	GATATCCTGGAGCGGAGGT	19	1765895	TGCTAGGGTTTTATCGAGCC	20	1766002	(CCG)6	108
GSA01411	Pr032807107	scaffold_2	TCTTATGTTGCTTTGGTCGC	20	1787831	ACAGTCCGCTCCTACAAGGT	20	1787976	(GGTGCC)3	146
GSA01412	Pr032807108	scaffold_2	ACGAATAAGCCAATTCTGGG	20	1795026	CAGTAGCGGATGATTGGTGT	20	1795147	(AAAAT)3	122
GSA01413	Pr032807109	scaffold_2	CACAGTACGCACTGCATTTT	20	1845492	TCTTCTTCCTGCTATGTGGTTC	22	1845646	(TTTCT)3	155
GSA01414	Pr032807110	scaffold_2	ACCCGATAACGTCAGGAAAA	20	1886762	CGGTCATCGGTCTATTTGTG	20	1886960	(ACGCAA)3	199
GSA01415	Pr032807111	scaffold_2	CAGCTTCTTCGAGCTCCTCT	20	1888362	CACGTCGTCGTGTCTAAACC	20	1888482	(TCGGCT)3	121
GSA01416	Pr032807112	scaffold_2	TTCCTCGTACTGATGGGAGA	20	1889817	CAGTTGAAACTGGCAGCATT	20	1890005	(CTTTT)3	189
GSA01417	Pr032807113	scaffold_2	GAGGAGGAGGAGGATCTCG	19	1899409	CAGTCCAATCCAATCTGGTG	20	1899578	(GCG)6	170
GSA01418	Pr032807114	scaffold_2	TGCCAGCTTCACTTTATTGG	20	1928619	CTAATGCGCTACATCAGGGA	20	1928795	(TGTTT)3	177
GSA01419	Pr032807115	scaffold_2	GCAGGCCTCTCTCTCTACCA	20	1933960	CCACATTCCCCACTCTGATA	20	1934078	(TC)9-(GGCTG)3	119
GSA01420	Pr032807116	scaffold_2	GAGTGACACACACAGAGCGA	20	1955177	CCCCTTTCCCATCTTCACTA	20	1955350	(TGCAA)3	174
GSA01421	Pr032807117	scaffold_2	ATGGAATTCTCGCTCCTTGT	20	1972503	AGATGAGCGATTTGTGCTTG	20	1972680	(ACG)6	178
GSA01422	Pr032807118	scaffold_2	AGTACGGGATCCCTTGAAAA	20	2021029	ATTACCCCCGAGGTCTTAGC	20	2021199	(TTCT)4	171
GSA01423	Pr032807119	scaffold_2	TGATCTTCTTGGTCTCGCTG	20	2042836	CGACATCAACAGCCTCATCT	20	2042978	(TCGCCG)3	143
GSA01424	Pr032807120	scaffold_2	CAAACAAACTCTGCTGGCTC	20	2082225	CTGCATGGCTGCATCTATCT	20	2082400	(CACAG)3	176
GSA01425	Pr032807121	scaffold_2	GGTCTCTCTCCTTCGTGGTC	20	2103415	TCCAGTCCTGGTCCTAGCTC	20	2103536	(CTAGGA)3	122
GSA01426	Pr032807122	scaffold_2	CTGTGCGTCGTTGTAGCTTT	20	2109698	GGTCATTAGCGCCATGATTA	20	2109846	(AAGCT)3	149
GSA01427	Pr032807123	scaffold_2	TCACTAGGTTGGAGTGCAGC	20	2151149	CCAAGAACTTGTGCTTTGGA	20	2151270	(TTTTG)3	122
GSA01428	Pr032807124	scaffold_2	CTATCGGGTGGAGTGTGATG	20	2154437	CGTCGACAAGAATCGAGAGA	20	2154547	(CGGTG)3	111
GSA01429	Pr032807125	scaffold_2	AGTCCGTGTTCTTACAGGGG	20	2185400	TACACAACAACGGCTTCCTC	20	2185586	(TCGTTC)3	187
GSA01430	Pr032807126	scaffold_2	CTGAAACAGCGTGGAGGTAA	20	2207471	CATGGCTCATGGATTACGAA	20	2207662	(AAAAG)3	192
GSA01431	Pr032807127	scaffold_2	CCGATCTGTACCGGTTTCTT	20	2219898	ATGAGCTAGCTTTTTCCGGC	20	2220074	(CCGGT)3	177
GSA01432	Pr032807128	scaffold_2	AGAACATCATGCCCTTGTGA	20	2284640	CCACAAGTCCCCTGCTTC	18	2284833	(GCA)6	194
GSA01433	Pr032807129	scaffold_2	ACGGGTTTGACGGGTAGTAG	20	2299381	GATGCATACGGATACGGCTA	20	2299516	(GCCGTA)4-(CGTAGC)3	136
GSA01434	Pr032807130	scaffold_2	GTTCGTAGCCGCGAGAAG	18	2299708	CGTGGAGAACCCCTACTACG	20	2299904	(TAGCCG)3	197
GSA01435	Pr032807131	scaffold_2	GACAAGGAACGAGGTGCTTC	20	2346804	GTCGGAGAAGTCCACCATCT	20	2346964	(GGAGC)3	161
GSA01436	Pr032807132	scaffold_2	GATGAGCAACATCATGGAGG	20	2375473	GGAGAGACTTCTTGTTGCCC	20	2375618	(CGG)6	146
GSA01437	Pr032807133	scaffold_2	CATGCCTACCACTACCACCA	20	2419553	TTCCAAGTCCAACTTCACCA	20	2419730	(CTACCA)3	178
GSA01438	Pr032807134	scaffold_2	AGCTAGCTCTGTCAGGAGGC	20	2423229	TTTTACACACCCCACACACA	20	2423330	(GCT)6	102
GSA01439	Pr032807135	scaffold_2	CAGCAGGTCTTTGATCTGGA	20	2425176	AGTAGCGATTTGCAAGGATG	20	2425347	(CTTTTT)3	172
GSA01440	Pr032807136	scaffold_2	TGTGCATGTTCTAATGGACG	20	2444267	TGCTACCATCGTCGTACCTC	20	2444449	(TGCA)4	183
GSA01441	Pr032807137	scaffold_2	TACGCTAACCCCAGCTTCTT	20	2450972	GGCTGGCTATCCCAACTATC	20	2451170	(CGTA)4	199
GSA01442	Pr032807138	scaffold_2	GGTTTGTTAATGGTGGGGTC	20	2459910	GCTGGCTCTTCTGTTTCGTC	20	2460082	(GCGCC)3	173
GSA01443	Pr032807139	scaffold_2	GAGGGGTTTGCTAGGGTTTT	20	2486738	TAGTTAGTGGTCAGCAGCGG	20	2486909	(GAGGC)3	172
GSA01444	Pr032807140	scaffold_2	CACTCTTCTGGACTGCTGCT	20	2512179	GATCTCTCGCAGGGACTCAC	20	2512342	(GGAGGC)3	164
GSA01445	Pr032807141	scaffold_2	AGACGGATTACAGGGGTCAC	20	2522908	TGCCATAATCTTGTGGTGGT	20	2523105	(TTTCTT)3	198
GSA01446	Pr032807142	scaffold_2	TAACCTAGCCGTGTTGTTGG	20	2538039	TTCACAAGGGTTTGTCAGGA	20	2538191	(TAT)6	153
GSA01447	Pr032807143	scaffold_2	AGCATATCTGATTGCGTCCA	20	2658075	TAAAGTTGGTTAGCATGCGG	20	2658268	(TGCA)4	194
GSA01448	Pr032807144	scaffold_2	CAACCTACAGATGTACTAATGGGC	24	2660190	TACGACCCTAAGCACAGCAC	20	2660370	(CGTGC)3	181
GSA01449	Pr032807145	scaffold_2	AAGAGGAAGGCGTCAAAAAG	20	2661625	GAACACCAACGACACCACTC	20	2661727	(ATCGGC)3	103
GSA01450	Pr032807146	scaffold_2	CTGGTGACGGTTTCTTGTTC	20	2668908	AGAAACGTACGCCAGGTAGC	20	2669011	(CGG)6	104
GSA01451	Pr032807147	scaffold_2	TGCCTACTGTGTGTTTACTTGC	22	2689146	CTTGTGTTCCTTCCTTCCTTC	21	2689344	(AGCT)4	199
GSA01452	Pr032807148	scaffold_2	TGTTCTGGGATTCTGGACAA	20	2692230	GATATGATGTCGGCATGGAA	20	2692335	(TGGGA)3	106
GSA01453	Pr032807149	scaffold_2	GGAAGCAGTGTAGGAGAGCC	20	2784651	AGGGACAAAGCAACCAGAAT	20	2784824	(TC)9	174
GSA01454	Pr032807150	scaffold_2	CGGAACCAGATAGAGGAAGG	20	2801211	AAAATGGAGATTGGGAGACG	20	2801365	(TGGCAG)3	155
GSA01455	Pr032807151	scaffold_2	CAATGTAAAAGCTGGTTGCC	20	2856799	AGTGGTGACTGATGCCGTAA	20	2856998	(CGGTC)3	200
GSA01456	Pr032807152	scaffold_2	CGGTTGTTTTCTTGCTGTTG	20	3106426	TGGATGAGAGAGGTGCTGAG	20	3106539	(GGAGCT)3	114
GSA01457	Pr032807153	scaffold_2	AATCCAAGTCTCAACCCCAG	20	3113281	GTCTTGATGATCATGGCTGC	20	3113394	(CCG)6	114
GSA01458	Pr032807154	scaffold_2	TTCCCCACTTGTGTTTCTGA	20	3114742	TGTAAAGTTGCTGGCTCACC	20	3114847	(GT)9	106
GSA01459	Pr032807155	scaffold_2	CTGCATCATCATGTCCTGCT	20	3162917	ACTATGCGTCGATGGGTCTC	20	3163086	(CCGCCT)3	170
GSA01460	Pr032807156	scaffold_2	AACAAGGTGAGACAGCAACG	20	3294187	TGACCCTGAGTCATCCTTGA	20	3294311	(GGAGA)3	125
GSA01461	Pr032807157	scaffold_2	GATTGACCAAACCGAAAAGG	20	3354901	GCTAAAATGGAGTCGAAGGG	20	3355040	(CCTTGC)3	140
GSA01462	Pr032807158	scaffold_2	TACAGCCTTTGGTGCTCTTG	20	3357652	TGTTAGAGGAATCAGCAGCG	20	3357831	(CCTGCT)4	180
GSA01463	Pr032807159	scaffold_2	CTGTACACGAACAGCACGC	19	3379247	TATATCACCACCTGGCCTCA	20	3379410	(TGAGC)3	164
GSA01464	Pr032807160	scaffold_2	CATGATCCTCTCATCCCATCT	21	3379750	GACACATTTAGCTGGATGGC	20	3379928	(TGGAA)3	179
GSA01465	Pr032807161	scaffold_2	GTTTGGTCGATCGAATGGTC	20	3463934	CCATCAAAATTTCCTCAGCC	20	3464116	(GCG)6	183
GSA01466	Pr032807162	scaffold_2	ATCTCTTGGGTCATCCCTTG	20	3501031	CACTAGCAGCACACATGCAC	20	3501182	(AAGCAG)3	152
GSA01467	Pr032807163	scaffold_2	CATCGCCATGCATAAGAATC	20	3503894	TGAAGCAGAATCCAAGTGTG	20	3504055	(TGGGG)3	162
GSA01468	Pr032807164	scaffold_2	CAACGAGGAGAGCAGCTAGA	20	3510144	CTGAACACCTTCGTTCCTCA	20	3510247	(GACGCC)3	104
GSA01469	Pr032807165	scaffold_2	GCTGCGCAATAACTAAAGCA	20	3529411	TGGTTCCTCTGATCTTGCAG	20	3529586	(ATTTTT)3	176
GSA01470	Pr032807166	scaffold_2	ATTTCTCCCTGAATTGGTGC	20	3556571	AATTAGGTGCAGTGGGGTGT	20	3556719	(TGTT)4-(TGTT)4	149
GSA01471	Pr032807167	scaffold_2	GCCGACGTCTATCCTCTCAT	20	3560412	GACACCGACGCTCTCTCC	18	3560560	(TTGCCC)3	149
GSA01472	Pr032807168	scaffold_2	CAAGTTCATGGGACTGATGG	20	3582205	TGTAGCGGTGTTGTTGACCT	20	3582365	(AACC)4	161
GSA01473	Pr032807169	scaffold_2	AAGTCTGCTTGACATGCTGG	20	3583395	GAATGTCCTTTGAAGCGGAT	20	3583593	(GACAA)3	199
GSA01474	Pr032807170	scaffold_2	GTGATTTCCTCCTCTACCGC	20	3608647	TTCTCCATTAGTGCATTGGG	20	3608778	(CTTTC)3	132
GSA01475	Pr032807171	scaffold_2	AATCACAGACGCAGAACAGC	20	3651561	CGAGGATGACGAAGGAAAAT	20	3651723	(ACCAA)3	163
GSA01476	Pr032807172	scaffold_2	GAGGAGCTCCACAGGGAAG	19	3669648	AGTAGCACTACACAGCGGGA	20	3669776	(TCC)6	129
GSA01477	Pr032807173	scaffold_2	GCTAGGATTAACCACAATCGC	21	3671642	TCCAATAGGCTTGACTTCCA	20	3671821	(TATTT)3	180
GSA01478	Pr032807174	scaffold_2	GCTGCTGAAATAGGGTTGCT	20	3673692	GGTCGAATCCCTGCATAACT	20	3673882	(ATCCT)3	191
GSA01479	Pr032807175	scaffold_2	GGACGCATCACCATAGAATG	20	3698865	ACGCTCTCTGGTCACAATGA	20	3699011	(ACGCGC)3	147
GSA01480	Pr032807176	scaffold_2	TCTGCTATCGAGACTGGCCT	20	3715236	ATCTCCCTGCAGGAATTCAA	20	3715400	(GTC)6	165
GSA01481	Pr032807177	scaffold_2	ACTTCTCATGGCGTCAGTTG	20	3738463	CAAAATGGGTGTTCCAGGTT	20	3738661	(AGAAAA)4	199
GSA01482	Pr032807178	scaffold_2	AAGCGTTAAGCTAGTGCGGT	20	3792332	AGCATAAACGATGTCCTCCC	20	3792496	(TTTC)4	165
GSA01483	Pr032807179	scaffold_2	GGCCATCACCTGTTTTTCTT	20	3844218	GGCGACATCCATACAAACAA	20	3844408	(TTTCTT)3	191
GSA01484	Pr032807180	scaffold_2	GAGCTCGTCGTCACCGTC	18	3846616	AGTCGGGTCATGGCATAAAT	20	3846740	(GACGGC)3	125
GSA01485	Pr032807181	scaffold_2	CCTAGCAATAAAAGGCCAGC	20	3849038	GCAGGCTAGCAGATGCATAA	20	3849152	(AAATG)3	115
GSA01486	Pr032807182	scaffold_2	AGTTGAGCTTCACATCCACG	20	3856774	GCATAGCCCTTAACTTTGCC	20	3856936	(CTCAT)3	163
GSA01487	Pr032807183	scaffold_2	GTCACGATGTTCTTTGCTCG	20	3875111	ATGTCTCAATCTAACCGCCC	20	3875309	(AACTC)3	199
GSA01488	Pr032807184	scaffold_2	GTCATTGATGCTGTGGGTTC	20	3911957	TACGCGCTTCACTTTCTGTC	20	3912152	(TTTTA)3	196
GSA01489	Pr032807185	scaffold_2	GCCCTAGACTTCATTCCGTC	20	3947156	AGAGGGGAGATGAATGATCG	20	3947336	(CCG)6	181
GSA01490	Pr032807186	scaffold_2	GTAGTGGTGCAGAGAGCGAG	20	3978843	CCAGAGGAAAAGAGACGGAG	20	3978973	(GCATG)3	131
GSA01491	Pr032807187	scaffold_2	CTCCGTCTCTTTTCCTCTGG	20	3978954	CTACGACGACGAGGATGATG	20	3979117	(TGCA)4	164
GSA01492	Pr032807188	scaffold_2	ACAACTTGCATGGGACACAC	20	3981641	CCTTGGAATGTCAACAAACG	20	3981750	(AAAGAA)3	110
GSA01493	Pr032807189	scaffold_2	GTTGCTCTCTCTCTGTCCCC	20	3986731	CTCCCTGTTCCTTCTGCTTC	20	3986913	(GGT)6	183
GSA01494	Pr032807190	scaffold_2	AAGGTCAGTGAACAGGGAGG	20	3988904	ACCATCCAAGGCACCTAGTC	20	3989020	(TCTCA)3	117
GSA01495	Pr032807191	scaffold_2	GTAGGGTGGTGAGATGGGAT	20	3991832	ACAGGTAGCCAGCTCAAATG	20	3991997	(GCAT)4	166
GSA01496	Pr032807192	scaffold_2	TAGCAGCACTCAAGGAAGGA	20	3994688	GTCAAACACTGTGGGGTCTG	20	3994838	(GCTGA)3	151
GSA01497	Pr032807193	scaffold_2	GTGTTGATGTCCCAATCCAA	20	4001140	GGGGTTCGTATAATGTTGGG	20	4001324	(AAAAG)3	185
GSA01498	Pr032807194	scaffold_2	TCAGACAACAATCGCAGTGA	20	4110213	GCAAAGCTGCTGTATTGCTG	20	4110409	(AAGCT)3	197
GSA01499	Pr032807195	scaffold_2	TCAGCAAGACAAAACAAGCC	20	4124074	AAGGCGTCGTGGAATTTAAG	20	4124273	(ATTA)4	200
GSA01500	Pr032807196	scaffold_2	AACTTAAATTCCACGACGCC	20	4124252	AAGAGTTACCTCCTCCCCGT	20	4124439	(ATCGG)3	188
GSA01501	Pr032807197	scaffold_2	ACGCAAACAAAGTCAGATGG	20	4189052	TTTTCATCCGATAGCCCTTC	20	4189222	(AGAAG)3	171
GSA01502	Pr032807198	scaffold_2	AGAGGAGAGCATTGGGAGAA	20	4241574	TATGCAGCGAGCTTAATCCA	20	4241768	(TCTTTT)3	195
GSA01503	Pr032807199	scaffold_2	GGTCGATATTTCCTGGCACT	20	4268565	GAAATCCAGAGGAGGAGGG	19	4268707	(CCGAT)3	143
GSA01504	Pr032807200	scaffold_2	GGGGGTGTGAAAAATTCCTA	20	4268749	TGCTGGTTAGGGACGATGT	19	4268919	(CTCCGA)3	171
GSA01505	Pr032807201	scaffold_2	TCAAGGTTGTGATGAAGGGA	20	4288452	GCTCGATTGACAAATGGAAG	20	4288638	(GCA)6	187
GSA01506	Pr032807202	scaffold_2	CAAAGCCATGATGAATGGTC	20	4301738	GATGCTGTGCAGCTGGTAGA	20	4301925	(GCCGGC)3	188
GSA01507	Pr032807203	scaffold_2	TGTCATTGTTGGCGTAGGTT	20	4356699	TTGAGGTCGAAGACACAACAG	21	4356842	(TGAT)4	144
GSA01508	Pr032807204	scaffold_2	GCATGCTGGAAATTCACACT	20	4413340	TTTTGTTTGGGTCAGAGCCT	20	4413531	(TTACC)3	192
GSA01509	Pr032807205	scaffold_2	GCACTCCATAGGCTGACAAA	20	4529850	CATGGCCTATCTCAAAAGCA	20	4529992	(CGCGC)3	143
GSA01510	Pr032807206	scaffold_2	CATACACCAATGCTGATCCC	20	4611448	CTCTTTCCATCCGTGTCCTT	20	4611633	(ACAAT)3	186
GSA01511	Pr032807207	scaffold_2	TACGTACCCGACCAGATCAA	20	4628310	CTGATTGCTTTTCCCTTTCC	20	4628502	(AGATT)3	193
GSA01512	Pr032807208	scaffold_2	TGTTGGCTATTTTGTGGCTG	20	4663791	CTCGACTGCAGGCTAAAGTG	20	4663903	(TTGCT)3	113
GSA01513	Pr032807209	scaffold_2	CGTATTCCGTGAAATGTGCT	20	4703499	TGACTCGCTAGGTTTTGCAG	20	4703610	(GTGGCA)4	112
GSA01514	Pr032807210	scaffold_2	TCTTCTAGGAGGTGGGCGT	19	4720232	TTCAACTGTGCTCGCTGG	18	4720431	(GGTGCA)3	200
GSA01515	Pr032807211	scaffold_2	AGTTCTGTACCTTGGGGTGG	20	4726943	ATAGCAAACACACTGGCTGG	20	4727134	(CCTTC)3	192
GSA01516	Pr032807212	scaffold_2	TCAAAAGCTTCCCCTCTGAT	20	4736063	CTGATAAAGGGCTCGGGTT	19	4736202	(CCTCG)3	140
GSA01517	Pr032807213	scaffold_2	TCGCCTTCTCCCCTCTACTA	20	4758180	CTCGCGACAAGAGAGACAAG	20	4758306	(CCTCC)3	127
GSA01518	Pr032807214	scaffold_2	CCAAGCTACCAAGATGAGCA	20	4786069	CCATTGCTGATGGGTGATT	19	4786187	(AAG)6	119
GSA01519	Pr032807215	scaffold_2	CTGAGTCAGAAACCCTGCAA	20	4922604	AGTTGTCACCAGCGCTACAC	20	4922762	(CCCCCA)3	159
GSA01520	Pr032807216	scaffold_2	CAGCACCCTAAAGTTCGACA	20	4947669	ACGCTCTGACCTGATCGTCT	20	4947837	(CGTCGG)3	169
GSA01521	Pr032807217	scaffold_2	AGCTACTGAGGTTGGCTTCA	20	4985815	CAATCCGACTGGTCATTGAG	20	4985989	(ACTCA)3	175
GSA01522	Pr032807218	scaffold_2	GAGGTGAAGAGCTCGGTGA	19	5038158	GCCTCTACGGTGAGATCCAT	20	5038278	(CGGCG)3	121
GSA01523	Pr032807219	scaffold_2	AATTTGGTTAGCCATCAGGC	20	5075113	CCCCTGCCATAATAGAATGC	20	5075264	(GCATA)3	152
GSA01524	Pr032807220	scaffold_2	TAGAGACGAAGCTGTGGGTG	20	5076466	CTCCAATCCTAATCCGCATC	20	5076649	(CGCT)4	184
GSA01525	Pr032807221	scaffold_2	AACGGAAAAGTACTCGCGTC	20	5135472	GAACAGAACGGAACGAGAGG	20	5135652	(TCCT)4	181
GSA01526	Pr032807222	scaffold_2	GTCGAACTCCTCCTTGGTGT	20	5143265	AGGACACCAAACGCAATCTT	20	5143419	(TCTCC)3	155
GSA01527	Pr032807223	scaffold_2	CAATTCAATCCTGAACCCCT	20	5170624	CGGAATCAGTGGGGTTTTAC	20	5170813	(AAAG)4	190
GSA01528	Pr032807224	scaffold_2	CATGCTTCATCAGAACCTGC	20	5226922	TCTCCTGACCTCGTGACTTG	20	5227033	(GATC)4	112
GSA01529	Pr032807225	scaffold_2	GAACATTGGACAGAACGCAA	20	5241068	ACCGGAGCAATATCACTGTC	20	5241266	(AGATCC)5	199
GSA01530	Pr032807226	scaffold_2	ATCCCTGTTCAAACTCGTCC	20	5296236	TCTAGCCTATGCCCAACTCA	20	5296387	(GCAT)4	152
GSA01531	Pr032807227	scaffold_2	GGGAGAGGATCTCCACCAG	19	5324144	CCGTAACCGTGGTTTTCTCT	20	5324315	(CGCGCT)3	172
GSA01532	Pr032807228	scaffold_2	GCTGTCACCTCCTCCTCCTA	20	5363572	GGCAATCACGCTGCTTATAC	20	5363741	(GCC)6	170
GSA01533	Pr032807229	scaffold_2	TGAAATCTGGAAGCAGGACA	20	5380595	CCTCAATTGCAGAGAACACC	20	5380750	(CATTA)3	156
GSA01534	Pr032807230	scaffold_2	ATCCACCTTCCTTTTTGGTG	20	5424967	TCATCACATGCACTGTTTGC	20	5425119	(TGTATA)3	153
GSA01535	Pr032807231	scaffold_2	GTTAGGCTGGAGGATTAGCG	20	5478390	CACCTACCTCAGCAACGAAG	20	5478505	(TAT)6	116
GSA01536	Pr032807232	scaffold_2	GAAACCGGACGTGAATCTCT	20	5500677	CTGGATCTGTTCACGACGAT	20	5500805	(ACCGC)3	129
GSA01537	Pr032807233	scaffold_2	AGGTACAGGGTGGTGGTGAT	20	5522774	CCATTAAAAAGGGTAGCCGA	20	5522942	(GCTCCA)3	169
GSA01538	Pr032807234	scaffold_2	TCAACGCTGTCCTAGCAATC	20	5573909	CGGCCTCCTTTTTGTGTATT	20	5574073	(TTTTCT)3	165
GSA01539	Pr032807235	scaffold_2	TCAACGCTGTCCTAGCAATC	20	5580710	CGGCCTCCTTTTTGTGTATT	20	5580874	(TTTTCT)3	165
GSA01540	Pr032807236	scaffold_2	CATGGGAGGAAATCTTGTCA	20	5688267	ATGGAATCGCCAGTTACCTT	20	5688449	(CATCTG)5	183
GSA01541	Pr032807237	scaffold_2	GTGGTTCGGTTGGGTTTTT	19	5701696	AAGGAAGCTACTCTGCTGGC	20	5701877	(GAG)6	182
GSA01542	Pr032807238	scaffold_2	GGCATAATCCAAGCCTGTCT	20	5715915	TTAACTTTCTCATGCCAGCG	20	5716107	(GCCGCT)3	193
GSA01543	Pr032807239	scaffold_2	CTACTAACCCCCTGCTTGCT	20	5719524	CTACAAACCAGCCGTCAAAG	20	5719712	(CGTGC)5	189
GSA01544	Pr032807240	scaffold_2	CACCCGAATCTACTTCGTCA	20	5731543	CAGGCTCAACAGGCTAAACA	20	5731710	(CTTTT)3	168
GSA01545	Pr032807241	scaffold_2	CTTTTTCTCTGCACGGATGA	20	5735083	TGGAGCCTCAAGCTTAGTGA	20	5735207	(AAGGTT)3	125
GSA01546	Pr032807242	scaffold_2	TGTTTGAGAGGATTGCTTCG	20	5744344	TGTTACGTATGGGTCAAGCC	20	5744511	(GGGCCT)3	168
GSA01547	Pr032807243	scaffold_2	TCCGTCTGTTCGACGAATTA	20	5778946	CGACGTGGTAGTGGATCG	18	5779137	(AGCT)4-(GCGT)4	192
GSA01548	Pr032807244	scaffold_2	GCCGCCAAAGAGAAGTAAAC	20	5800995	CCTTACAAGAGACCTGGCGT	20	5801183	(ATATG)3	189
GSA01549	Pr032807245	scaffold_2	GCAAGTCCATCATCGTCATC	20	5812910	CCTTCTCCTCCTCCTCCTTG	20	5813065	(AAG)6	156
GSA01550	Pr032807246	scaffold_2	TGCCTAGCTAGCGACTGAAA	20	5819766	ACTCGCTTGCCAAAGTGTTA	20	5819903	(TCT)6	138
GSA01551	Pr032807247	scaffold_2	CGTACCGAACCCCAACTTAG	20	5937431	TCCCTCCTATTGTTGGGAAA	20	5937595	(TTCTT)3	165
GSA01552	Pr032807248	scaffold_2	GCATGTGGTGACAACTACCA	20	5988494	AGGTACCCCTACCCACACG	19	5988644	(AAAAT)3	151
GSA01553	Pr032807249	scaffold_2	CTGCCACGAGACTGCCTT	18	5988811	CACCGCTATGACTATGAGGC	20	5988994	(GCGGAG)3	184
GSA01554	Pr032807250	scaffold_2	TCATGGTTGTGCTTTTCCTC	20	6029868	TGTATGCGGTATCCTCCATC	20	6030021	(AAATG)3	154
GSA01555	Pr032807251	scaffold_2	TGAATCGAGCTAATCAAGCG	20	6037554	GGCGACTACGACCACCTAAT	20	6037715	(GGGAGG)3	162
GSA01556	Pr032807252	scaffold_2	GTGAGCAAGAGGATGGGG	18	6059102	TGTCCCACATGTCAATCTCC	20	6059300	(GGAGG)3	199
GSA01557	Pr032807253	scaffold_2	AGATGCACACGGGGTGAG	18	6080830	CCACATGTCAATCTCCCGTA	20	6081025	(GGAGG)3	196
GSA01558	Pr032807254	scaffold_2	CATCTGCCTGATAGCCGTAG	20	6111322	ATACGATCCTCACGCGTACA	20	6111485	(GCC)6	164
GSA01559	Pr032807255	scaffold_2	TTGCCGTCATCTTCTTTCTG	20	6166399	GTTCATGAAGCACCAAAACG	20	6166591	(TTTCT)3	193
GSA01560	Pr032807256	scaffold_2	CAAACATGGGAGATGCAAAG	20	6176018	GAGCTGAAACGATCACAGGA	20	6176160	(GAAAAA)3	143
GSA01561	Pr032807257	scaffold_2	GGCCTGTGATAAGTGTTCTCAA	22	6195844	AGTTGCCACAACTGCATCAT	20	6196030	(CTT)6	187
GSA01562	Pr032807258	scaffold_2	GCAACCCGAGGTGACTTTAG	20	6251063	CCTCAACAGCAAAACCACTC	20	6251163	(CCA)6	101
GSA01563	Pr032807259	scaffold_2	CTGCATTTTCAAGCACAGTC	20	6308174	GCAGCAACATGTCTCTTTTC	20	6308367	(TTTGG)3	194
GSA01564	Pr032807260	scaffold_2	AGTTCAAAAAGCACCGCAAG	20	6450753	GAGCAAAATTGGAACGCAG	19	6450951	(CCCT)4	199
GSA01565	Pr032807261	scaffold_2	CATTGCTTGCTTGGTTCATC	20	6501283	TTTTACAGGCTGGGAAACCT	20	6501436	(CCGC)4	154
GSA01566	Pr032807262	scaffold_2	GTTGGATTGGGACATCAACA	20	6510000	TATTCTCCCAGGTTGTGGTG	20	6510150	(CAACT)3	151
GSA01567	Pr032807263	scaffold_2	ACTGAGAAGCAGGCACAGC	19	6526326	CGTTTCCAAACTCCATGCTA	20	6526521	(GAGAT)3	196
GSA01568	Pr032807264	scaffold_2	ACATGATCAGGATCAGCCAG	20	6549257	AAAAAGGCTGCTGCTAGGAC	20	6549387	(GTGA)4	131
GSA01569	Pr032807265	scaffold_2	GGCGAGATAGCGCAATAATA	20	6550898	ATCTCCCCAACTTTTCATGC	20	6551084	(AGTTG)3	187
GSA01570	Pr032807266	scaffold_2	AAGACACAGCACCATTCGAC	20	6589716	GGGCTTAAAATGCTCAGGTC	20	6589858	(AAGAT)3	143
GSA01571	Pr032807267	scaffold_2	AACTCTGGTTGAAGATCGGG	20	6601560	GTCATCGATGGCACTTCATC	20	6601681	(GCAT)4	122
GSA01572	Pr032807268	scaffold_2	AAGGAGCTCACCTCCCGTA	19	6613431	ACCCCTCCTCTCGGATCT	18	6613623	(CCCCT)3	193
GSA01573	Pr032807269	scaffold_2	TGACTAGTACCACCGAGCGA	20	6617344	CTCACCTCGCCTCCTTTG	18	6617535	(CT)9	192
GSA01574	Pr032807270	scaffold_2	AAGATGGAGAGAAGCATGGG	20	6623093	GTGACTACTTCGGACCTGGC	20	6623211	(GGAGG)3	119
GSA01575	Pr032807271	scaffold_2	CCTGATGAAACTAGTATTGGGG	22	6704372	CTTAATGCGGCGAAGTTGTA	20	6704489	(TCATC)3	118
GSA01576	Pr032807272	scaffold_2	GGAGACACATGCCACATTTT	20	6749376	CTTCCAATGGTGGAGGAAGT	20	6749561	(T)18	186
GSA01577	Pr032807273	scaffold_2	CCTTCATCTGCTCATTCCAA	20	6756141	CCTACATCGTCCCCTCACA	19	6756258	(GGTGGG)3	118
GSA01578	Pr032807274	scaffold_2	TTCAGAGCACACAACAGCAA	20	6769323	TTCATGCTGCATAGCTCCTT	20	6769461	(CAAGAA)3	139
GSA01579	Pr032807275	scaffold_2	GGTTCAGTATTTGGAGGTGA	20	6861305	GGTCGGAGTTTTCTTGTGGT	20	6861464	(AAAT)4	160
GSA01580	Pr032807276	scaffold_2	GACCACTAGAAAGGATGTCCAA	22	6935774	TCTCGATCAAATGGCTTCAG	20	6935970	(AAGTG)3	197
GSA01581	Pr032807277	scaffold_2	GGTCATGGGAGACGGTTTTA	20	6985949	GGCAGCGCTCTTCTTCTTAT	20	6986120	(CCGC)4	172
GSA01582	Pr032807278	scaffold_2	GCAGCTTGTCTTCGATGGTA	20	7035307	AAAATGTACAGGGGGCAAAG	20	7035487	(CTTTT)3	181
GSA01583	Pr032807279	scaffold_2	CGTCTTCCTCCATCGATTCT	20	7047918	CCATGGAGGATCAGAGGACT	20	7048055	(ATGAG)3	138
GSA01584	Pr032807280	scaffold_2	GACTTGCTGTAAGGCATGGA	20	7098040	TCGAGCTATCCAGAAGCAAA	20	7098208	(AAAAG)3	169
GSA01585	Pr032807281	scaffold_2	TCAGTAACAGTACGGTGCGG	20	7200726	CATGCAGCCTGACTTCCTC	19	7200925	(CCTGG)3	200
GSA01586	Pr032807282	scaffold_2	TGCTGATTCTTCTGTGAGGG	20	7343467	GGATGATGCAACTTGGAGTG	20	7343597	(G)18	131
GSA01587	Pr032807283	scaffold_2	AAAGGCGGCAATAGAGCTT	19	7430985	GCGCCCTATAAAACACGAAT	20	7431108	(AGGCGG)3	124
GSA01588	Pr032807284	scaffold_2	TGGAAGAGGAAGGGGTAGTG	20	7620875	CACGAGTACAGGCACCTCTC	20	7621018	(GAGGA)3	144
GSA01589	Pr032807285	scaffold_2	CGTGCACATGCATCAACTAC	20	7641082	TATTATAGCCCCCAACCGAC	20	7641263	(AGCT)4	182
GSA01590	Pr032807286	scaffold_2	TATCACGCGCAGTCAATCTT	20	7647710	AACAACCAGTGGTGTCCTCA	20	7647855	(TGTGA)3	146
GSA01591	Pr032807287	scaffold_2	AAGAAAAGCACCCATCTTGC	20	7651847	CGGCCAAAGTGACACATATT	20	7651993	(AATGC)3	147
GSA01592	Pr032807288	scaffold_2	CTCACGCCAGTGAGAAGAAG	20	7778683	GCTACTACGGGGCTGTTGAT	20	7778839	(GGA)6	157
GSA01593	Pr032807289	scaffold_2	ATGAGGTGTTGCAATCTGGA	20	7920755	TCTCAAGCAGCTGAGCCTTA	20	7920954	(GCAGG)3	200
GSA01594	Pr032807290	scaffold_2	GTTGATCGCTCAGAGACTCG	20	7993624	ACTGACGACGCAAATCTCAC	20	7993814	(TTTC)4	191
GSA01595	Pr032807291	scaffold_2	GGTCTTAACGGGTGTAACGG	20	8045801	ATGGGACACATGAGAAGCAA	20	8045981	(GTTCC)3	181
GSA01596	Pr032807292	scaffold_2	GCGTCCCTGTTGTAAAATGA	20	8175147	TGCTAACCTTCCTTCGGTTT	20	8175295	(AGAA)4	149
GSA01597	Pr032807293	scaffold_2	TCGTATTTCCCAAAGGAAGG	20	8187548	GAGCTAACTCTTAGTCCTTCTCCC	24	8187723	(AGAT)4	176
GSA01598	Pr032807294	scaffold_2	GTTTCTTGCTAAAAACCGCC	20	8243656	GGGTTGAGGGCACAGTTATT	20	8243809	(CGGTC)3	154
GSA01599	Pr032807295	scaffold_2	GGGTGGAAGGAAGTTTCAGA	20	8255789	AAACCGTTTAACTGCCGTCT	20	8255977	(ATTTT)3	189
GSA01600	Pr032807296	scaffold_2	TCCTTCTCTGCAACACAACC	20	8275930	CTTGCAGATGTGGACGAGTT	20	8276084	(AGCCA)3	155
GSA01601	Pr032807297	scaffold_2	TTTTTGAGAGTGATGTGCCG	20	8329923	GTTTTGAAATGGCACGTGAG	20	8330088	(GCACGA)4	166
GSA01602	Pr032807298	scaffold_2	AGGTTGGCGTCGAAGATAAT	20	8419934	ATCATGCACGCCATGAAC	18	8420058	(CCGCCT)3	125
GSA01603	Pr032807299	scaffold_2	CAACTCCTTCACTGGCATGT	20	8425592	CCGACATGATCGTGACACTT	20	8425736	(TAACAA)3	145
GSA01604	Pr032807300	scaffold_2	CTTCGACTTTGGAGCGAAC	19	8532885	GGTTTGGGCACTATCACCTT	20	8533073	(CGC)6	189
GSA01605	Pr032807301	scaffold_2	GTAGTTGGGGGTGTAGCCAG	20	8540902	CGGTAGATGGATTGAACGAA	20	8541085	(AC)9	184
GSA01606	Pr032807302	scaffold_2	CGCTGAGTACTTGCTGGTTC	20	8582431	TCCAACTAGTCTTCGGTTTGC	21	8582611	(ACAGT)3	181
GSA01607	Pr032807303	scaffold_2	AACGCAGAGCCTAAGCATTT	20	8627130	CGCAGTAGTCGTAGCTGCTC	20	8627307	(GCC)6	178
GSA01608	Pr032807304	scaffold_2	CATCCTGATCGTTTTTGTCG	20	8690587	CCTGCACCGAAATAGATACG	20	8690703	(T)18	117
GSA01609	Pr032807305	scaffold_2	TAGGATAGGACGAACTGGGG	20	8694217	TCCAGAAGCTCTGCCAAATA	20	8694352	(CTTTT)3	136
GSA01610	Pr032807306	scaffold_2	GAAGATCTGGGAGTGGAGGA	20	8712944	GAATCAACCAGCCAACCAG	19	8713130	(CCGTT)3	187
GSA01611	Pr032807307	scaffold_2	ATAGTCCCACCGCATTTTTC	20	8726573	TCACCCTGCTCATCCTATCA	20	8726746	(CTTTT)3	174
GSA01612	Pr032807308	scaffold_2	AATGAACTCAGCCGGAAGAT	20	8727281	TTTTCTTGCTGTTACGTCGG	20	8727479	(GGGA)4	199
GSA01613	Pr032807309	scaffold_2	TGACTGTGACTCTCAGCCCT	20	8738019	GTTCATCGTCCCGTGAATTT	20	8738169	(ACC)6	151
GSA01614	Pr032807310	scaffold_2	GGCTTCATCATCTTTTGGGT	20	8815583	TTCCCAACTTGTTTCTTCCC	20	8815745	(CACATC)4	163
GSA01615	Pr032807311	scaffold_2	GTAGGGGATGGATATGAGCC	20	8913121	AGGTAGACCCCCTTCATCCT	20	8913250	(GATG)4	130
GSA01616	Pr032807312	scaffold_2	CTGGAGCACGGTGAGGTT	18	8970436	ATCCAATCCCCAAACCCTA	19	8970622	(GCCGC)3	187
GSA01617	Pr032807313	scaffold_2	GATCTGTGCATGTGGAGCTT	20	8982193	CCGACACTTTGAGCAATCAT	20	8982381	(TGGCC)3	189
GSA01618	Pr032807314	scaffold_2	ACTCCCTCCCTCCCTCTCT	19	8988031	GATGGCGTGGGAGGTATAAT	20	8988205	(GAAAA)3-(CGCGG)3	175
GSA01619	Pr032807315	scaffold_2	GTCCAACCCTTGGATCGTC	19	8997467	ACCATCAAAACACCAACCAG	20	8997612	(GGCAGC)3	146
GSA01620	Pr032807316	scaffold_2	AATGATGGTTGATCACGCTG	20	9002302	GAACTTTCTTTTTCGGACGG	20	9002438	(AATCT)3	137
GSA01621	Pr032807317	scaffold_2	AGGCTGTGGCTTTTACACAA	20	9018719	AGGATCCGGTACTGAAGGTG	20	9018914	(TCAC)4	196
GSA01622	Pr032807318	scaffold_2	GCTCCTCCAGTTCTTCCTTG	20	9097877	CTTGGCGACTGATGTTGTCT	20	9098038	(TCT)6	162
GSA01623	Pr032807319	scaffold_2	CAGTCATGGCGTAACCTAGC	20	9140495	AAACCCAGCACACGTAAACA	20	9140694	(GGGAG)3	200
GSA01624	Pr032807320	scaffold_2	ATGTGCAAGTGTGTGGGAAT	20	9191837	GGACATATGCAAGTCCAAGG	20	9191979	(TTTTC)3	143
GSA01625	Pr032807321	scaffold_2	TGTGGTTCGTCAGGTTGATT	20	9420341	AGTAAGGGCTGCAGTCAGGT	20	9420451	(AGGAA)3	111
GSA01626	Pr032807322	scaffold_2	CACTACAACCGCACATCCAT	20	9460340	TGAGATTAAGTCAGACAGCAGC	22	9460513	(GTGAA)3	174
GSA01627	Pr032807323	scaffold_2	TGTGGTTCGTCAGGTTGATT	20	9521989	AGTAAGGGCTGCAGTCAGGT	20	9522099	(AGGAA)3	111
GSA01628	Pr032807324	scaffold_2	CTAAAGCCTGAAGGCGAAAC	20	9712962	CATCGTGGTTTACATGTGCC	20	9713061	(AACCA)3	100
GSA01629	Pr032807325	scaffold_2	GGTATAGGTGGATTGAATGTCC	22	9714859	TAAGCAACCTTTCTTTGCGG	20	9715047	(ATAC)4	189
GSA01630	Pr032807326	scaffold_2	CTTCGCAACGTTCTTACTGC	20	9720472	CAGTGCCTGTCATCATACCC	20	9720575	(CTC)6	104
GSA01631	Pr032807327	scaffold_2	GCCGACCAGCAAGTAGAGA	19	9723437	TAAGACAGCCCAAATGCTTG	20	9723547	(ATGCA)3	111
GSA01632	Pr032807328	scaffold_2	ACTGCGATTTCTCAGGGAAG	20	9925237	TGATAGAGGACGAGTTAAAGGG	22	9925401	(G)18	165
GSA01633	Pr032807329	scaffold_2	TTGTTTTCTCTCTTCCCTCCTC	22	10020911	TCTTTGGAGGAGGTGGCTAT	20	10021055	(TCTAGA)3	145
GSA01634	Pr032807330	scaffold_2	CCTTCCTGCCTCTCTTGTTC	20	10051786	GTCAACAAGGCCACCACAAT	20	10051953	(TCG)6	168
GSA01635	Pr032807331	scaffold_2	CAACAGCTGAATCCCTCGTA	20	10166592	ACAGGAAAGGGGATATGCTG	20	10166762	(TTCCCC)3	171
GSA01636	Pr032807332	scaffold_2	ACTACCGGTGAGGGGCTC	18	10387898	AGCAAGCACTAGCCCATCTT	20	10388006	(GGGGA)3	109
GSA01637	Pr032807333	scaffold_2	CTCGATCAGGTCAGAGTTGC	20	10426615	AAGCTAGCGAGCGAAATGAT	20	10426795	(CTCGT)3	181
GSA01638	Pr032807334	scaffold_2	TGACTCGTCTTCCTCTGTCG	20	10427310	CGAAGATTTTTCCCGTCTTC	20	10427463	(CAAAA)3	154
GSA01639	Pr032807335	scaffold_2	TTGTTTCCCAATTACCTCCC	20	10453670	CAACAATGGGTAGGTGGCTT	20	10453849	(CTAT)4	180
GSA01640	Pr032807336	scaffold_2	CCAACAATGCCAGCATCA	18	10477252	GTAGCAATTGAGCGCTGTTC	20	10477367	(CA)9	116
GSA01641	Pr032807337	scaffold_2	ACCATGGGTAGGTGGCTTAG	20	10535526	TCATGTGTGTGTTGGGTGTT	20	10535628	(AGAT)4	103
GSA01642	Pr032807338	scaffold_2	AGAGTTGAACATCTCGGCGT	20	10591141	CCACCAACCATATCCCTCTT	20	10591340	(AAAT)4	200
GSA01643	Pr032807339	scaffold_2	CCGAATTACCCAGGAGCA	18	10597707	CTTCTTCTTCTTGCCGCTCT	20	10597849	(GGCCGA)4	143
GSA01644	Pr032807340	scaffold_2	CAAGAAATAGCTTGCTTGCG	20	10601563	GATGCAGCAGAAAAGGCATA	20	10601741	(CAAGG)3	179
GSA01645	Pr032807341	scaffold_2	GTTGAAGCTGGGCGACTC	18	10608789	GTGTACCACCTCCACACCAC	20	10608977	(CGG)6	189
GSA01646	Pr032807342	scaffold_2	AGCAGAGCAGCAACCAAGT	19	10609747	GAGCCTGCAGTACAAACCAC	20	10609946	(GCGA)4	200
GSA01647	Pr032807343	scaffold_2	TCCATCAGTTCGATCCACTC	20	10629784	AACCGAAGAAGGAAGCTGAG	20	10629916	(GCC)6	133
GSA01648	Pr032807344	scaffold_2	CCCTGCATCAACAAATCAAC	20	10742387	TGAGCACCTAGCACCTTTTG	20	10742581	(TCAAA)3	195
GSA01649	Pr032807345	scaffold_2	GTGTAGGCCTGCTAATGGGT	20	10751311	TGTACAAAACGCACGGGTTA	20	10751463	(AACCC)3	153
GSA01650	Pr032807346	scaffold_2	CGTCTTTCGCCTAGATCTCC	20	10794506	GCAGATAGGAGGGGTAGCAG	20	10794671	(CCTGAG)9	166
GSA01651	Pr032807347	scaffold_2	TTAACTCATTCACCCACCCC	20	10804085	TCATGTACAAAATCCACGGG	20	10804184	(AACCC)3	100
GSA01652	Pr032807348	scaffold_2	AAGCTAGCCCAACTGGTGAC	20	10812851	GTATTGCATAGATGCGGTGG	20	10813035	(TCGGAC)3	185
GSA01653	Pr032807349	scaffold_2	AAGCTAGCCCAACTGGTGAC	20	10822363	GTATTGCATAGATGCGGTGG	20	10822547	(TCGGAC)3	185
GSA01654	Pr032807350	scaffold_2	GCGTTCTGCGTGTGTACTTT	20	10847771	CCGCTTATTCCTGCATTTCT	20	10847931	(GAAAA)3	161
GSA01655	Pr032807351	scaffold_2	CGCTACCTGCAAACCTGTAA	20	10849639	GCTCAGCTGGCATTGCTC	18	10849812	(CTCGC)3	174
GSA01656	Pr032807352	scaffold_2	TTTCTCTCTTCCCTCCTCTCTC	22	10967817	GTGCCATTCCAACCTTCTTT	20	10967924	(TCTAGA)3	108
GSA01657	Pr032807353	scaffold_2	CTGCTCATGCTAGTTTGCGT	20	10977223	GTTTGATGTGCCGTTTTCAC	20	10977365	(GGTGG)3	143
GSA01658	Pr032807354	scaffold_2	GAGGAAGAAGGCGAAGCA	18	10980442	ATCTTTTCCTGGCCCTCC	18	10980595	(GTAGAA)3	154
GSA01659	Pr032807355	scaffold_2	GAGCCGACTAACCACAGGAT	20	11119841	CGGAAAACTTTTAGCGGTGT	20	11120007	(ACAT)4	167
GSA01660	Pr032807356	scaffold_2	TGATAGCTTGCTTGCTGCTT	20	11212297	ACCACAAAAGAAGCCCTGTT	20	11212443	(TTCTTT)3	147
GSA01661	Pr032807357	scaffold_2	GTCCAACTACCATGCACGAG	20	11214494	CCCGCCACTCCTAATTTTTA	20	11214643	(CCTAG)3	150
GSA01662	Pr032807358	scaffold_2	TAAACCCTAGCCGCCAGTAG	20	11221076	ATACAAAGGTGGCCGGAG	18	11221241	(CTCCCG)3	166
GSA01663	Pr032807359	scaffold_2	ACCAATCGAGGACTTGAACC	20	11278658	AGTGACGTGACCATCGACAT	20	11278825	(TATTT)3	168
GSA01664	Pr032807360	scaffold_2	ACACCAGAATTTACACGGCA	20	11309344	AATCAAACAGAAACCCCAGC	20	11309502	(TAATA)3	159
GSA01665	Pr032807361	scaffold_2	GGCTTGAGTTAGTTTGGGCT	20	11312469	AATCAAACAGAAACCCCAGC	20	11312664	(TAATA)3	196
GSA01666	Pr032807362	scaffold_2	GGGTTGAAATCGAACCCTAA	20	11324246	ATAGGGTCCGGTTCTTGATG	20	11324387	(CCCAC)3	142
GSA01667	Pr032807363	scaffold_2	CCCCTGTCCCTCTCTCTCTA	20	11418995	CTCTCGCTGGTGGTGGAG	18	11419193	(CGCTTC)3	199
GSA01668	Pr032807364	scaffold_2	CCTAGCAGCGCTTGAATTTT	20	11439168	ATTCGGAGCACGAGAGAAAT	20	11439315	(CTCTC)3	148
GSA01669	Pr032807365	scaffold_2	CTCCCATTGCGCTCTCTC	18	11441465	GTGGCAGTGAGGAGTGGC	18	11441664	(CA)9	200
GSA01670	Pr032807366	scaffold_2	CTTGGAAGTTGACCTTGACG	20	11626967	GGAAGGGCGTCTAGTAGCTG	20	11627089	(CGACTC)4	123
GSA01671	Pr032807367	scaffold_2	GTACTTGCTCACCCTCCCC	19	11803416	ACCAGGTTGAGCAGTGACAG	20	11803541	(GCGGAC)3	126
GSA01672	Pr032807368	scaffold_2	AGGGAGGGAGAGGAGAAAAA	20	11853251	TCAAGCTCGCAAGCCTAAC	19	11853427	(GGCTC)3	177
GSA01673	Pr032807369	scaffold_2	GACTGTGAAGAGCACGAGGA	20	11909334	GCGTTGGTGTAGGTGAGAAG	20	11909516	(CCTC)4	183
GSA01674	Pr032807370	scaffold_2	GTACTGCAAGCTCGCCAAC	19	11976990	TCTTCCGTTTGTACATTGCC	20	11977187	(CTGCAA)3	198
GSA01675	Pr032807371	scaffold_2	ATGGAGACGGGACAAAAGTC	20	12042432	CTGTATGGTCAGTCAAGCCG	20	12042562	(TTGCG)3	131
GSA01676	Pr032807372	scaffold_2	TCGCCTACGAGATCGGTACT	20	12112167	TGCGAGAGCTAGCAATCAAT	20	12112283	(ACACA)3	117
GSA01677	Pr032807373	scaffold_2	TGATCACTGGAATTCAGCAG	20	12130345	TGCTGGAGGATAAAATTCCC	20	12130506	(TTTGT)3	162
GSA01678	Pr032807374	scaffold_2	CGCAGCACCTGTTCATAAAT	20	12190928	AATCGACACTGCCAGAATTG	20	12191118	(TTTGT)3	191
GSA01679	Pr032807375	scaffold_2	GCATGAGATAATCAAGGCCA	20	12301960	ACGATGAATGGGCCTAACA	19	12302083	(CCGACT)3	124
GSA01680	Pr032807376	scaffold_2	ATGCAGCTATGCACCAAAAG	20	12356564	GTCCCTGAAGGACGTTTCTC	20	12356705	(CACAAA)3	142
GSA01681	Pr032807377	scaffold_2	ACCACCTGAGCCACTATTCC	20	12374900	CTCTAGGCGAGGAGGGAAG	19	12375044	(AAGCC)3	145
GSA01682	Pr032807378	scaffold_2	CCCCCACTTCTTGGACTCTA	20	12376407	ATCTGTGGGACCTGGAGAAG	20	12376581	(TGCCGC)3	175
GSA01683	Pr032807379	scaffold_2	GAAGAGGGACGGAGAAAGTG	20	12393496	TAACTTGTCACTGGAGGCGA	20	12393667	(CTGA)4	172
GSA01684	Pr032807380	scaffold_2	GCTTAAACATCCTGCCCTTG	20	12793538	AGCTACTGGGCATCTCCG	18	12793707	(CACGC)3	170
GSA01685	Pr032807381	scaffold_2	GGTGCATAGGCCTGAGTTCT	20	12804735	TCAATACTCAATGCAGGGGA	20	12804926	(CTAT)4	192
GSA01686	Pr032807382	scaffold_2	CTGAAGTGAGGACTCCAGGG	20	13179885	GCTAAGAGCCTCACCAGGAC	20	13180020	(AGGGG)3	136
GSA01687	Pr032807383	scaffold_2	GCTAAGAGCCTCACCAGGAC	20	13217787	CTGAAGTGAGGACTCCAGGG	20	13217922	(CCCCT)3	136
GSA01688	Pr032807384	scaffold_2	GTATAGCAGCTCCCAGACGG	20	13574205	TTTTCCGATCAGAATCCTCC	20	13574357	(CGCCTC)3	153
GSA01689	Pr032807385	scaffold_2	AGTATGCACATCGAAGCAGG	20	13757408	TAGTGACGCCTCTTTCCTCC	20	13757539	(AAAGG)3	132
GSA01690	Pr032807386	scaffold_2	GAAGGAGACCAACCTCTTCG	20	13864454	CATGCGTTTGAGAAAAGGAG	20	13864634	(GAA)6	181
GSA01691	Pr032807387	scaffold_2	CTTCTCGCCCTATCCACATT	20	13902880	ATTAGCGGCTTGTTTATCCG	20	13903001	(CGGAA)3	122
GSA01692	Pr032807388	scaffold_2	TAGGAGGAGTGGAGGACTGG	20	13903965	ATGCACTCTGAAACACTGGC	20	13904118	(GGCCAT)3	154
GSA01693	Pr032807389	scaffold_2	GTCCGATCCTAGCTGCTCTG	20	13911693	ACCCTAGCGATCCAAAAGG	19	13911888	(CTTCC)3	196
GSA01694	Pr032807390	scaffold_2	TGTCGATGATATGTGGTCCC	20	14097245	GAGGTTTGAACTGGGGTCTG	20	14097413	(TTTCC)3	169
GSA01695	Pr032807391	scaffold_2	CGACTCTCTCTTTGCTTTTG	20	14282402	TCAAAAGCATGGTCTGGACA	20	14282502	(TTTTC)3	101
GSA01696	Pr032807392	scaffold_2	ACGCAAACAAAGTCAGATGG	20	14585444	TTGTTCATCCGATAGCCCTT	20	14585615	(AGAAG)3	172
GSA01697	Pr032807393	scaffold_2	CTCTGCTCGTGAGGGATCTT	20	14854378	GTGGTGAAGAAGAAAGGGGA	20	14854490	(AGTCA)3	113
GSA01698	Pr032807394	scaffold_2	AGCTTCAGGCAGGGTAAGAA	20	14854717	TTAGCGCAGGCAAGTTTCTA	20	14854843	(ATTT)4	127
GSA01699	Pr032807395	scaffold_2	CACTGACTGCCATCTCTGCT	20	14855743	TCTTGAGGTCTGGTCTGCTG	20	14855931	(AGTCA)3	189
GSA01700	Pr032807396	scaffold_2	TTGCTAGATTTGGCATGGAG	20	14856169	CAGTAACACCAACCATCGGA	20	14856333	(TCTGA)3	165
GSA01701	Pr032807397	scaffold_2	ACCGTAGGAGCAGCATCTTT	20	14951081	TCTCTCCTCTCCTGCGATTT	20	14951249	(CTGGA)3	169
GSA01702	Pr032807398	scaffold_2	AGAAGTAGAGCTCCATCGGC	20	15010443	TCGATTTGCTCTGGAGTCTG	20	15010637	(TCTA)4	195
GSA01703	Pr032807399	scaffold_2	ACCGGAATGGAAGTATTGGA	20	15048213	CCCTTGCATCTTCAGACAAA	20	15048324	(GAGG)4	112
GSA01704	Pr032807400	scaffold_2	AAAAGAGGAACGGCATCATC	20	15068230	ATATGGTCACAGCGCTCAAG	20	15068420	(AAAAG)3	191
GSA01705	Pr032807401	scaffold_2	AGTTTAGCCCTTTAGTCCCA	20	15172736	CTGCAATTGATTTAGCCGAC	20	15172924	(CACCC)3	189
GSA01706	Pr032807402	scaffold_2	ACACCGCCTCTGATAGGAAC	20	15243807	GGGGAGTCCGTATCTCCATA	20	15244005	(TCCGGC)3-(TCTGGC)3	199
GSA01707	Pr032807403	scaffold_2	CTGAGTGCCTGTTTGCTTGT	20	15276713	GTTCCCTTCGTCCGAAATTA	20	15276894	(CCCCA)3	182
GSA01708	Pr032807404	scaffold_2	ATTCGATAGCGGCACAGATT	20	15325711	ACTGTACTTCCCGACGAACC	20	15325907	(GATGA)3	197
GSA01709	Pr032807405	scaffold_2	CAGCAGCAGGTTTGATTTGA	20	15336533	TTCCACAAATAGAAAGGGGC	20	15336696	(GGAG)4	164
GSA01710	Pr032807406	scaffold_2	GTCAACAGGCAAATTACTCAGC	22	15341624	AATAGCACTGCAATCGACCA	20	15341768	(AAAAT)3	145
GSA01711	Pr032807407	scaffold_2	GGGGAGTCCGTATCTCCATA	20	15390944	ACACCGCCTCTGATAGGAAC	20	15391142	(GCCAGA)3	199
GSA01712	Pr032807408	scaffold_2	TGCTCCTGTACCATTTCCAG	20	15404334	AGCCCACATGCAATTGTCTA	20	15404531	(GATG)4	198
GSA01713	Pr032807409	scaffold_2	GACACGAGCAGCCCAAAC	18	15412296	GGTGGAAGACATGGGTGTT	19	15412411	(CGCA)4	116
GSA01714	Pr032807410	scaffold_2	TCTAGGGCCGACAATTTACC	20	15433984	TTAAATCCCCCGTCTCTTTG	20	15434125	(AAAG)4	142
GSA01715	Pr032807411	scaffold_2	AATGACGCTGTCAAGCATTC	20	15441373	ACGTGGCTACATCTCACTGG	20	15441505	(CATG)4	133
GSA01716	Pr032807412	scaffold_2	GTTGGAACCGACATGAACAG	20	15449252	AAGATCATCATCGACACGGA	20	15449410	(GAGGA)3	159
GSA01717	Pr032807413	scaffold_2	AATAAGGCACAAAAGGGACG	20	15587485	CTGCCTTTTTCCATCTGCTT	20	15587645	(ATACCA)4	161
GSA01718	Pr032807414	scaffold_2	TGGTTCTTTTGCTATGGGAC	20	15588367	GGAGTCGTACACAGACCCAA	20	15588475	(GTGGGT)3	109
GSA01719	Pr032807415	scaffold_2	CGGGTTGAGGTATGTGTCAG	20	15622007	CCAACTACAGCATCGGAATG	20	15622169	(TAT)6	163
GSA01720	Pr032807416	scaffold_2	AGACTGAAGAAGAGAGCGGC	20	15626392	TTGGGGGAGAGAGAGAAAGA	20	15626574	(CGACTC)3	183
GSA01721	Pr032807417	scaffold_2	TTCATTGTGGGAGATGGAGA	20	15634711	TACATCCAACCCCTTGAACA	20	15634847	(GGCAAT)3	137
GSA01722	Pr032807418	scaffold_2	CTGCTCAATCCCATTTAGGG	20	15664589	CCGGATACATGCATTTGACA	20	15664712	(TATTCG)3	124
GSA01723	Pr032807419	scaffold_2	GTCCTCGTAGCGATCTCCTT	20	15687665	TGTGCAGTGATGAGAACGAA	20	15687810	(TCC)6	146
GSA01724	Pr032807420	scaffold_2	CATCCCTTTCAGGACTAGCTG	21	15699779	CATAGGACCTTGTGGGGATT	20	15699919	(TACCT)3	141
GSA01725	Pr032807421	scaffold_2	TAATTCCAACCAGCCCAAAC	20	15716454	TGGTTTTCTTGGCCTAGCTT	20	15716558	(AAACC)3	105
GSA01726	Pr032807422	scaffold_2	GGTTTGCATGAGCTTCGATA	20	15720377	TTCACTTGCTTGCTCAAACC	20	15720572	(ATGTG)3	196
GSA01727	Pr032807423	scaffold_2	TAATATCTGTGCTCGGCTCG	20	15724376	ACGGGCACGATTCTAGTTTT	20	15724525	(TTTTC)3	150
GSA01728	Pr032807424	scaffold_2	GCTTGAGCTTTGAGTGATGC	20	15813587	TTTTGGCTCTCAGGTGTTTG	20	15813728	(ACATT)3	142
GSA01729	Pr032807425	scaffold_2	TATATCTTTGCTGGCCTCCC	20	15821591	GATGAGGTGAGGGGGAATAA	20	15821740	(GCC)6	150
GSA01730	Pr032807426	scaffold_2	TCGTCGAGGTACTCGAACTC	20	15918603	AACGCCGTCCTCAACTTC	18	15918751	(GGA)6	149
GSA01731	Pr032807427	scaffold_2	GTCTGATTCGATCCTCCGTT	20	16037537	CGACTCGTACCTCTGCACC	19	16037670	(CCGCCT)3	134
GSA01732	Pr032807428	scaffold_2	CACAGTGATCATAAGCCACG	20	16051962	ACTGACACCCGCTTGCTAAC	20	16052161	(AGCT)4	200
GSA01733	Pr032807429	scaffold_2	CAATATACTCGTGCTCTCCCA	21	16123214	GTCTTCAATGCAATCCTCCA	20	16123405	(ATGGG)3	192
GSA01734	Pr032807430	scaffold_2	TGTTGACTTGTGCTGTGTGG	20	16128980	AGATGGATGGGCTACGAAAT	20	16129141	(GTACGC)3	162
GSA01735	Pr032807431	scaffold_2	GGGAAGAAAGAAAACCTCCC	20	16160283	AAAGGAACAATATGGGCCAG	20	16160447	(CCAGC)3	165
GSA01736	Pr032807432	scaffold_2	TTAAGGTGGTGCTGTGTTCC	20	16242378	AAAGATTGCCATCCTAGAGC	20	16242549	(TGCTG)3	172
GSA01737	Pr032807433	scaffold_2	GCATACCTGTGATGCCTTTC	20	16256570	AAATTGACCAGCCTAATGGC	20	16256768	(CCGGTC)3	199
GSA01738	Pr032807434	scaffold_2	AGTTGGAGGTGGATTGGGTA	20	16500656	ACCAACCACCGAGATTTTTC	20	16500841	(GTCGC)3	186
GSA01739	Pr032807435	scaffold_2	GATCGGTTTCTCGTTTGGTT	20	16502521	CCAATCACTGACTCACCCAC	20	16502710	(TCGCCG)3	190
GSA01740	Pr032807436	scaffold_2	CACCGCCTTCTCCCTAGT	18	16543199	ACGGTTCGGTTTCTATGGAC	20	16543391	(CTCTCC)3	193
GSA01741	Pr032807437	scaffold_2	ATCGATCAGATCAGTCGCAG	20	16543407	AGCATGAATGGACAGGAGTG	20	16543555	(TTGCT)3	149
GSA01742	Pr032807438	scaffold_2	TGACGCCCTGTGTTATTTTC	20	16616700	CACCCTAATCAGCATGGTTG	20	16616891	(TAGTG)3	192
GSA01743	Pr032807439	scaffold_2	AACTGCAAAATCCGTCCAAG	20	16887497	TATAAGGTGGAGCCATGCTG	20	16887637	(GGCTC)3	141
GSA01744	Pr032807440	scaffold_2	TGGAGTCCAAAACTCCAAAG	20	16954450	GTTGGCAGGAGCCAAATACT	20	16954596	(CAAAC)3	147
GSA01745	Pr032807441	scaffold_2	AGGGGTTAGCTGTGTGGATT	20	16978633	ACTGTACCAGCTCCCTGCTT	20	16978739	(ACTGC)3	107
GSA01746	Pr032807442	scaffold_2	AGGACAGGACCCTACACAGG	20	16980308	ATATATGGCATCCAGGCAGC	20	16980499	(TTGCAA)3	192
GSA01747	Pr032807443	scaffold_2	GGTAGGTCAAGAGCAGAGGC	20	17027202	GGAGCAGACCAGACAAGTCA	20	17027349	(TTCCTC)3	148
GSA01748	Pr032807444	scaffold_2	ATCTTCCAAGTGTTGCATGG	20	17032315	TATTCTCATTGCTCGGCTTG	20	17032499	(GA)9	185
GSA01749	Pr032807445	scaffold_2	CAGCTGAAGCAGGACAGC	18	17033090	GTGTACCAACCGTCGCAC	18	17033287	(CCGGCG)3	198
GSA01750	Pr032807446	scaffold_2	GATGAGCCTTTAGACGAGGG	20	17070048	GCAACACCAACACATTCACA	20	17070226	(CAGT)4	179
GSA01751	Pr032807447	scaffold_2	GAAGGCTCCTACCAAGTCGT	20	17095829	TGTGAGACAGACAGTGGCAA	20	17096016	(GGA)6	188
GSA01752	Pr032807448	scaffold_2	TGCGAGTTCCCAAGAATACA	20	17098588	CTGAGCAACGGGAATGTTTA	20	17098757	(TTTC)4	170
GSA01753	Pr032807449	scaffold_2	GCAGCAGCAACTGCTCTATT	20	17163121	TGATCATCAGCTCATTCCAG	20	17163300	(CTCCT)3	180
GSA01754	Pr032807450	scaffold_2	TCACCGATCAGTTGAAGTCC	20	17224766	TACGTGCATCTCAGTACCCC	20	17224865	(ATTCC)3	100
GSA01755	Pr032807451	scaffold_2	GCTGTCTGCAGATTTTGAGG	20	17265278	TTGCCTGACATAGATTGGGA	20	17265436	(AGCAG)3	159
GSA01756	Pr032807452	scaffold_2	ACATCCGTACCTTGAGGAGG	20	17276861	GCAAGAACTCAGGTGAGGAG	20	17277046	(TGCTC)3	186
GSA01757	Pr032807453	scaffold_2	CCCAAAGCCAAACATTACCT	20	17371798	ACCTCACTCCCCTACCCTCT	20	17371962	(CTTTG)3	165
GSA01758	Pr032807454	scaffold_2	CATGCGTCAGCACTTCTTCT	20	17967183	TATAGGAGGAGGATGGCGAG	20	17967344	(CCTCC)3	162
GSA01759	Pr032807455	scaffold_2	CGATGCTGAACCAAACTCAC	20	18012042	TACAAGCACCAGTAGCAGGG	20	18012232	(AAAGA)3	191
GSA01760	Pr032807456	scaffold_2	ACTTGGACGTTCATGTGTCC	20	18333042	CAAGATCACGTACAACCCACA	21	18333223	(ATGG)4	182
GSA01761	Pr032807457	scaffold_2	TGCGAGCAACCATTAGTCAT	20	18650803	GGCAAATCAGACAGCAGAAA	20	18650957	(TATTT)3	155
GSA01762	Pr032807458	scaffold_2	TCTTGACGTTCTTCTCACCG	20	18658114	GAAGAGCCGAAGGAGACATC	20	18658294	(G)18	181
GSA01763	Pr032807459	scaffold_2	AAGATGTTGGCACATCAAGC	20	18736942	CTTCATCTTTCGCCTCATCA	20	18737126	(GAGAAG)3	185
GSA01764	Pr032807460	scaffold_2	TGCAATGTAAGGGGACTGAA	20	19167085	CCCTCCCTTTCTTGATTCTCT	21	19167252	(TTAAT)3	168
GSA01765	Pr032807461	scaffold_2	TCATCCTCTCAATGCAAGGT	20	19207864	AACCTCCTGAATAACCTCCA	20	19208052	(AATT)4	189
GSA01766	Pr032807462	scaffold_2	AAGGACCCCTTCTCTCCATT	20	19221040	GCCTTCTAGCTGGTTCATCC	20	19221175	(AAGAG)3	136
GSA01767	Pr032807463	scaffold_2	AGGAGGAGTAGACGTGACCG	20	19923475	GAAACCCTAGCCATGGTGAT	20	19923592	(CCT)6	118
GSA01768	Pr032807464	scaffold_2	ATAGAGGCCGGAAAGGAAAT	20	20374959	CGTTATCCCGCCAATCTAAT	20	20375150	(TCAA)4	192
GSA01769	Pr032807465	scaffold_2	ATAGAGGCCGGAAAGGAAAT	20	20374959	CGTTATCCCGCCAATCTAAT	20	20375150	(AATC)4	192
GSA01770	Pr032807466	scaffold_2	TCATGTCGAGTCCCTTCCTA	20	20400721	CTCGACGTGATTGGTGATTT	20	20400854	(ATTG)4	134
GSA01771	Pr032807467	scaffold_2	AGTGAACCGAGCCGGTATAG	20	20454275	GTCAATGGGTCAATGGTCAG	20	20454460	(CCGGT)3	186
GSA01772	Pr032807468	scaffold_2	CAATTTCCTGCTTCCGTCAT	20	20801872	GCTCGAATCAGAAAATGAGC	20	20801988	(TTTAT)3	117
GSA01773	Pr032807469	scaffold_2	CAGACTGGGCGAAGAACAT	19	20894704	AAACCAAACCAGGAAGCAAG	20	20894837	(CTCCT)3	134
GSA01774	Pr032807470	scaffold_2	TTCTCTCTCTTCCCTCTTCTCTC	23	21014316	GTGCCATTCCAACCTTCTTT	20	21014423	(TCTAGA)3	108
GSA01775	Pr032807471	scaffold_2	CGTGTTTGATCATTTAGCGG	20	21121684	GGTGAGCTGGAGAAAGGAAG	20	21121812	(CTTCC)3	129
GSA01776	Pr032807472	scaffold_2	CATGTTTTATGTCTTGGCCG	20	21401540	ATGGCGACGATAAGGATGG	19	21401720	(CCTCC)3	181
GSA01777	Pr032807473	scaffold_2	GCACATACTACCCCCGAGAT	20	21517741	GCACGCACGTACACTCATTA	20	21517874	(TAAAA)3	134
GSA01778	Pr032807474	scaffold_2	AAAGAGAGGTCATGGGGTTG	20	21799577	CGAAGCACTTCAGTTTTTGC	20	21799681	(TGTA)4	105
GSA01779	Pr032807475	scaffold_2	CACCGAAGGAGGAGGTGTAT	20	21803985	CCTTGCCAACTCAACCAAC	19	21804181	(TTTCTT)3	197
GSA01780	Pr032807476	scaffold_2	TTGTGATTACAACGCCGACT	20	21806942	CCTGACTAGCTCCTTCCCAC	20	21807073	(AAGC)4	132
GSA01781	Pr032807477	scaffold_2	CTGGAGTCCAAAACTCCAAAG	21	22252182	TGAAATGTTAGCAGGAGGCA	20	22252336	(CAAAC)3	155
GSA01782	Pr032807478	scaffold_2	GAGGATCGAGGAGAGGAGGT	20	22393690	AACACTCGAAGCAAACAACG	20	22393880	(GGAG)4	191
GSA01783	Pr032807479	scaffold_2	CATGAACTTGTGTTTGCTCC	20	22442967	GAGACGGAACGATGTACTACTTG	23	22443116	(TGATG)3	150
GSA01784	Pr032807480	scaffold_2	ACGAATAACAGTTGGAGGGG	20	22668233	AATGTTCTGGCTCGTGAGTG	20	22668400	(CGATGA)3	168
GSA01785	Pr032807481	scaffold_2	GACATGAGAGCGCAAGGTTA	20	22689646	AGCTTAGGGTTTCCGTTTGA	20	22689830	(GACC)4	185
GSA01786	Pr032807482	scaffold_2	CCATTAACCCAAGTGTGCAG	20	22695721	CAAGCGACTAGGGGAAAAAG	20	22695889	(GAAA)4	169
GSA01787	Pr032807483	scaffold_2	TATCCGCGACGTAAGACAAG	20	22700798	CTGGAATCGGTAGTGTGGTG	20	22700912	(GATTA)3	115
GSA01788	Pr032807484	scaffold_2	AGATGACTGCTGGAGGCTTT	20	22711107	CCTCTCCTCCTGAATCCTGA	20	22711217	(GGCGC)3	111
GSA01789	Pr032807485	scaffold_2	CGGGTTAGTGGTACGTCCTT	20	22753420	CACCGTTGCTCCTCACTG	18	22753577	(CCTCC)3	158
GSA01790	Pr032807486	scaffold_2	GTGGATACACCGCATGATTC	20	22759216	GGTACTGGCCTCGTGTCTC	19	22759341	(AGACG)3	126
GSA01791	Pr032807487	scaffold_2	GCCTGATTTCACAATGCG	18	22785380	ACCACAAGTACTGCGTTTGC	20	22785556	(CCGG)4	177
GSA01792	Pr032807488	scaffold_2	AAGGGGGTAAGATGCAAATG	20	22825041	ACCTTTGGATGGTGGGTTT	19	22825233	(AATGA)3	193
GSA01793	Pr032807489	scaffold_2	CAACCAGACATGGCATTAGG	20	22830244	CTGGCTTATAACCATGCCAA	20	22830437	(T)19	194
GSA01794	Pr032807490	scaffold_2	TGGCAGAAGTTTCCACACAT	20	23180583	CGAGAGACCTTTCCCAAAAA	20	23180754	(AACAC)3	172
GSA01795	Pr032807491	scaffold_2	GAGTCTAGTGGGGGCTTCC	19	23425649	AGAGCACGAGCATGGAGAT	19	23425834	(GGCCTC)3	186
GSA01796	Pr032807492	scaffold_2	ATTGACAGGTGGGCCTAAAC	20	23584624	CGGTAACTTCCCCATAGCAG	20	23584736	(AACTG)3	113
GSA01797	Pr032807493	scaffold_2	CTATGCGATCCCAATACACA	20	23697268	TACAAGCAGGGGTATCACGA	20	23697450	(AAAAG)3	183
GSA01798	Pr032807494	scaffold_2	ATGAGCTGTCGCAAGATGAC	20	23851201	CCCAACACACATGCTGAAAT	20	23851313	(TTTTC)3	113
GSA01799	Pr032807495	scaffold_2	CACTGTATCAGGCAGGTGCT	20	23968611	AGTGAAAGTTGGGTCGTTCC	20	23968787	(G)18	177
GSA01800	Pr032807496	scaffold_2	TTCGGCAGTAGCAGTGGTAG	20	24382359	TAAGAGGCCCCATTACAAGG	20	24382458	(CTT)6	100
GSA01801	Pr032807497	scaffold_2	GAATTGCTCCGGTCTTGATT	20	24439206	AGATCGTCGGAGCTCAGTTT	20	24439387	(AGTCC)3	182
GSA01802	Pr032807498	scaffold_2	TTACAAGCCTGTTGTCCCAC	20	24472525	GGAAGGGACTTGACGTGATT	20	24472625	(GATT)4	101
GSA01803	Pr032807499	scaffold_2	TAGGACCCTCGTCCTCAAGT	20	24560239	AATCCGATCATTTAGACCGC	20	24560400	(AAAT)4	162
GSA01804	Pr032807500	scaffold_2	CAAAGGTGGTGCGAGAAGAG	20	24583479	CATAGCCACTCCACCATCAG	20	24583639	(TCAGCG)3	161
GSA01805	Pr032807501	scaffold_2	GTCGCCACATGTTGTTCTCT	20	24600215	AACTCCATTAACCCCCATGA	20	24600350	(C)19	136
GSA01806	Pr032807502	scaffold_2	TGCTTTAGCCACGAGTTGAG	20	24607256	CTCCCATGTTTGTGCTCTGT	20	24607436	(GTTCT)3	181
GSA01807	Pr032807503	scaffold_2	CCTCCCTCTCCATGGATCT	19	24621383	CTCATCAGTGAGATTTGGGC	20	24621577	(GGGA)4	195
GSA01808	Pr032807504	scaffold_2	CCCAACCCTAGTTGTCCAGT	20	24663444	CCCGCATCTTATTCATTCGT	20	24663625	(TTG)6	182
GSA01809	Pr032807505	scaffold_2	CGTCACGTACATCACCACAA	20	24783871	CTAGTTGTTTGGGCCAGGAT	20	24784056	(ACTCA)3	186
GSA01810	Pr032807506	scaffold_2	ATCTTGTTCGGCAACTCCTT	20	24787506	ATGGTCCGTATCCATCGTCT	20	24787675	(ATTTA)3	170
GSA01811	Pr032807507	scaffold_2	GTAGTCCGACGAGAAGAGGG	20	24956040	CTTCGCATCCTTTCTGTTCA	20	24956231	(AAAAG)3	192
GSA01812	Pr032807508	scaffold_2	TCCAGAAACATGGAAGCTCA	20	24991815	TCAACTTGAGGCACTTGACA	20	24991953	(AAAAAT)3	139
GSA01813	Pr032807509	scaffold_2	CTCCTGCCACCCACTGTC	18	24992287	CTCCCCTTCCTCTCCTGTG	19	24992423	(GGGGA)3	137
GSA01814	Pr032807510	scaffold_2	TGTCGAGGAGTGAGTTCAGG	20	25022774	AATTAGAGCTCCCATCCCCT	20	25022911	(TGGGTT)4	138
GSA01815	Pr032807511	scaffold_2	TGAGAGGTATGCACGTTTCG	20	25042552	GAATTGACCGTCATTGTTGC	20	25042706	(GCT)6	155
GSA01816	Pr032807512	scaffold_2	GTCCTGATCAGCAAACCAAA	20	25060840	AGTCCCGATTAGAGGCTGTT	20	25060942	(AAAAG)3	103
GSA01817	Pr032807513	scaffold_2	ACGAATTACCTGCTCCAACC	20	25086796	GACCTTGGGCAACTTTAAGC	20	25086943	(CCCAT)3	148
GSA01818	Pr032807514	scaffold_2	GAGGGGAGAGGAGGCAGA	18	25149808	GGTACCCACTCCCACATACA	20	25149951	(GCGCT)3	144
GSA01819	Pr032807515	scaffold_2	CCATTCTTGGCTCTGTGCTA	20	25409580	AGGCCATGACGCAGATAAAT	20	25409705	(ATTTT)3	126
GSA01820	Pr032807516	scaffold_2	ACTCAAGAATTCAGGTGCCC	20	25424834	TAATGTTCGTCTGAAAGCCG	20	25425030	(C)18	197
GSA01821	Pr032807517	scaffold_2	ACCAATTGAGGCAACTAGGC	20	25426024	CACAGGTTAAGAGCTGGCAA	20	25426158	(GGGA)4	135
GSA01822	Pr032807518	scaffold_2	ACTGTAGCTCCCCACAGGTC	20	25427587	ATAAACTTGAAGGGGGAGGG	20	25427700	(GATCC)3	114
GSA01823	Pr032807519	scaffold_2	CACATCAAGCAAGCTCCCTA	20	25430036	CCCTTCCTGTCACCTCTCTC	20	25430181	(GAAGG)3	146
GSA01824	Pr032807520	scaffold_2	TCTTGCTACCTACCCCCAAC	20	25500235	GTCTTCACCTTTTGGATGCC	20	25500343	(CCTTG)3	109
GSA01825	Pr032807521	scaffold_2	GCAAGAGGTGACCAGCATAA	20	25509575	TGGCTACCCTAGCACCTACC	20	25509731	(GAGG)4	157
GSA01826	Pr032807522	scaffold_2	TGCTTCCTTGCTCTGCTTTA	20	25531900	TGCTTGGTGCCTAGACAAAC	20	25532097	(TGCAG)3	198
GSA01827	Pr032807523	scaffold_2	GAGGCTGCTGTCCAGAACTA	20	25587696	GCTCCAATAAGGACCCTGAA	20	25587851	(TGGCGT)4	156
GSA01828	Pr032807524	scaffold_2	GGGAGAGCGATATCCTGTGT	20	25598537	GGTGGCTAGGATTTGGAGTG	20	25598698	(CCTC)4	162
GSA01829	Pr032807525	scaffold_2	GGGGTTTGGAAGAGAACAAA	20	25631206	CTTTCAAACGAACTGAGCCA	20	25631370	(AGCTC)3	165
GSA01830	Pr032807526	scaffold_2	CAATGAGGTCCATTATCCCC	20	25691407	CGTGAACAGAGTCAAGGACG	20	25691507	(AGCAC)3	101
GSA01831	Pr032807527	scaffold_2	GCATGCTTGGTGTGAGAGAG	20	25695959	TTCTTTACACGCTGTCCTCG	20	25696091	(CTT)6	133
GSA01832	Pr032807528	scaffold_2	GTAAGAAATTTGGGCCTCCA	20	25752987	GGGGGCTCATTTCCTATTCT	20	25753180	(CCCA)4-(AGGAG)3	194
GSA01833	Pr032807529	scaffold_2	TGCCTACCTTTCAGGTTTCC	20	25754225	GGAATTCCTTTGAGGATGGA	20	25754362	(TCTTT)3	138
GSA01834	Pr032807530	scaffold_2	GCAAACACCGACGACTCTTA	20	25762127	CAGTTTGGCTGGCACTTCTA	20	25762272	(AAAAG)3	146
GSA01835	Pr032807531	scaffold_2	ACAGCAACAGCTCCTCGG	18	25779207	GATGCAGGCGTTGTCGAT	18	25779406	(CACGAG)4	200
GSA01836	Pr032807532	scaffold_2	TTGTGTCAAAGGACAAGGGA	20	25784437	TCTCCGAGACACTCGTCATC	20	25784629	(GCGTGC)3	193
GSA01837	Pr032807533	scaffold_2	CAGATTACCCGACCAAATCC	20	25835390	AAGTGCCAGCTCTTTTCCTC	20	25835555	(AGAAA)3	166
GSA01838	Pr032807534	scaffold_2	CAGAAGAAGGAAGCAAACCC	20	25971172	ATCCAGCCCAAGCAGGTA	18	25971341	(GGGC)4	170
GSA01839	Pr032807535	scaffold_2	CTCCTGGTCTACCGCAAGAT	20	25971717	GCGGCGCTACTATATGTCCT	20	25971843	(GTTCC)3	127
GSA01840	Pr032807536	scaffold_2	CGGTACCAAGGTCGATGAG	19	26217340	TGAAATCCTCCATCTCCTCC	20	26217474	(GACATG)3	135
GSA01841	Pr032807537	scaffold_2	CTTTTGGTGCGAACTGTTGT	20	26226395	GCATTGCATGGCATATACAG	20	26226574	(TATGC)3	180
GSA01842	Pr032807538	scaffold_2	TGGTGTGCTAGTTTGACTTGG	21	26311927	GCCATGTCTAGTTAGTTGGGTT	22	26312095	(CTAAAT)3	169
GSA01843	Pr032807539	scaffold_2	CGGTCATTCTGCACCATCT	19	26543554	GTCAAAATCCATGGTAGGGG	20	26543664	(CGTGC)4	111
GSA01844	Pr032807540	scaffold_2	CCCAAACCTCATGACAAATG	20	26639024	CGACCTACTAACGCGAACAG	20	26639142	(TC)9	119
GSA01845	Pr032807541	scaffold_2	GTCGCCTTCTCAGGTCAAC	19	26758972	GAGCTGTGAAGCAAGAGACG	20	26759116	(CTCCC)3	145
GSA01846	Pr032807542	scaffold_2	AGTCCCTTCCCCTGAAGATT	20	26852867	GCTCCAGAAAATCGATCTCA	20	26852997	(AATAA)3	131
GSA01847	Pr032807543	scaffold_2	TTGCGAAGATCTCCATAACC	20	27135015	CGACTCGACCATGTGACAG	19	27135208	(GGGTT)3	194
GSA01848	Pr032807544	scaffold_2	CCGACCATCAGGTCAGATTT	20	27135153	TTACGACCCGATCTAAACCA	20	27135321	(GGGTT)3	169
GSA01849	Pr032807545	scaffold_2	AGACGCGTCGATGTAACAAG	20	27226890	GCTTGGAAGAGAAGGACGAC	20	27227026	(TCTTT)3	137
GSA01850	Pr032807546	scaffold_2	TGGTTCTTGCATCTTCTTGC	20	27520754	TTTGTCTTTGCCTACAAGCG	20	27520951	(TGCAT)3	198
GSA01851	Pr032807547	scaffold_2	CTCCCTCTGTGTGCATCAGT	20	27560567	GAATGCAATAGGGCTTCACA	20	27560758	(CTAAC)3	192
GSA01852	Pr032807548	scaffold_2	CAATTCAAAGTCCATGACGG	20	27570788	TCGCTCGTTGTGTTTAGGAC	20	27570983	(GTGCA)3	196
GSA01853	Pr032807549	scaffold_2	TGTTCTCTCATTGTGCTCCG	20	27602126	GGACTCCCAAAAAGGTTGAA	20	27602251	(TTTCT)3	126
GSA01854	Pr032807550	scaffold_2	CGGTTTACACGGTGTCGAT	19	27819893	AGATGTTTGCTAGAGCGGGT	20	27820070	(TATTTT)3	178
GSA01855	Pr032807551	scaffold_2	TGACACGGTTATGTCCTCGT	20	27835344	CAAACAGACTCCAATGTGGC	20	27835469	(GGTTT)3	126
GSA01856	Pr032807552	scaffold_2	CCTCCCCTCTCTTCTCCTTC	20	27973732	TACCTCGGAAAGCTGAACCT	20	27973853	(CTTCGG)3	122
GSA01857	Pr032807553	scaffold_2	ACTCGCTCTCGCAGCTCTAC	20	27986966	ACAAATCTCCTCCGCCAG	18	27987154	(CTCTC)3	189
GSA01858	Pr032807554	scaffold_2	CTAGACACACGTACGAAACCG	21	28048886	CAGAGGACCGAGACCCTTC	19	28049077	(AAAGCC)3	192
GSA01859	Pr032807555	scaffold_2	GTTGAAGCACTCGTGGTACG	20	28105228	GTCAAACCTTGACTTCCGCT	20	28105420	(CCG)6	193
GSA01860	Pr032807556	scaffold_2	TGTGCCTTACAGCTTGCTTC	20	28184231	GCATGACCTACTTTGCAAGC	20	28184410	(CTGAT)3	180
GSA01861	Pr032807557	scaffold_2	CCCTAGAAGGAAAAGGAGGC	20	28242608	GAGCATCAGATCCGCTTAAA	20	28242720	(TTTAT)3	113
GSA01862	Pr032807558	scaffold_2	GCAATCACAGTGCAGGATCT	20	28290155	GCCCAGTCCTTTTTAGTTGG	20	28290351	(GCCCA)3	197
GSA01863	Pr032807559	scaffold_2	CCGGAAGAAGATCCTGAAAG	20	28305091	CATGAACATGTCCTTCGTCC	20	28305265	(GCCGTC)3	175
GSA01864	Pr032807560	scaffold_2	ATCAGCCTTGGTTCACCTTC	20	28373824	GTCGTCTGCGTTTGTTTTTG	20	28373969	(CAG)6	146
GSA01865	Pr032807561	scaffold_2	GTTTTGCTGCCAAGACTCAA	20	28376597	GTTAAGAGCCTCGTCATCCC	20	28376713	(TTTCAC)3	117
GSA01866	Pr032807562	scaffold_2	CATTGACCACCGTTACCATC	20	28479457	AGAAATAGAATATGCGGCCC	20	28479597	(GACC)4	141
GSA01867	Pr032807563	scaffold_2	CCGTACTCCCCAGAGAGAGA	20	28484375	AACTGCTGCTTCGACTTGTG	20	28484533	(AAGC)4	159
GSA01868	Pr032807564	scaffold_2	TCATAGTTTCCGTGCCCAAT	20	28486916	TTCTTGCAGGAGCAATCATC	20	28487065	(GTTGCA)3	150
GSA01869	Pr032807565	scaffold_2	TCTTTACCCTTCCCCTTCCT	20	28528389	GTTGTCCCGCCATCAGAG	18	28528581	(CTCCGA)3	193
GSA01870	Pr032807566	scaffold_2	AGGAGGGAAGTGACCTTTCA	20	28576051	ATCACCAAACATGTCAAGGG	20	28576248	(ACAAC)3	198
GSA01871	Pr032807567	scaffold_2	GAGGGTATTACGACTGGGGA	20	28716168	CTGGCCCTGAGTAAGAGGAG	20	28716324	(CGG)6	157
GSA01872	Pr032807568	scaffold_2	ACCAATCCAACACAGGACAA	20	28783731	TTCGACCTCGTCAAAAACAG	20	28783913	(CATTG)3	183
GSA01873	Pr032807569	scaffold_2	GAACCAAAGCTTCGATCGTT	20	28787037	GCAGTAGCCAACACGGTTTA	20	28787215	(TTTAA)3	179
GSA01874	Pr032807570	scaffold_2	AAGGAATGACCTTTGTTGCC	20	28787417	TATTTCCCAGCTTCAGGCTT	20	28787589	(GA)9	173
GSA01875	Pr032807571	scaffold_2	TTCGTCTTTATATGGGGTGC	20	28812471	CCCGGGATCATCAAAATGTA	20	28812668	(TTCTT)3	198
GSA01876	Pr032807572	scaffold_2	CTCTTGTCTGGTTCCCTCGT	20	28871799	TAGTAGTGCCCACTAGCGCC	20	28871956	(AGCGAC)3	158
GSA01877	Pr032807573	scaffold_2	GCCCGTTGGGATATTAAATG	20	28924837	ACGGGGGATAATGAATCGTA	20	28924972	(AATGG)3	136
GSA01878	Pr032807574	scaffold_2	CATACGCCCTGGAGATTTTT	20	28933823	CAGAAGAAGCAAACCCTTCC	20	28933971	(ACGGC)3	149
GSA01879	Pr032807575	scaffold_2	GGCTCGGGTCTATTGCTAAG	20	28976758	CCTCGCAGGTTCTTTCTTTC	20	28976870	(TGAA)4	113
GSA01880	Pr032807576	scaffold_2	GGCCCAAGTTTCAACTTCTC	20	28983787	ATGTTTGCTGTGTAAGGCCA	20	28983984	(GCATG)3	198
GSA01881	Pr032807577	scaffold_2	CCCAATCCACTCCACCTCT	19	29042193	CTCCTCGCTTTCCCTCTTTA	20	29042388	(AACGA)3	196
GSA01882	Pr032807578	scaffold_2	ATGCTACTGACAGGACCGTG	20	29073926	GGCTCCTATTGATCCTGCTC	20	29074077	(CTT)6	152
GSA01883	Pr032807579	scaffold_2	TCAGCCTGCATTGGGAAG	18	29074858	ATCCCTGTCCAACACCATTT	20	29075056	(AACTGA)3	199
GSA01884	Pr032807580	scaffold_2	ACTAAATCGGGCCAAACAAC	20	29083270	GTAGGCATCGGGGTAAGAAA	20	29083455	(AG)9	186
GSA01885	Pr032807581	scaffold_2	TGTATGGCACCATGCTTCTT	20	29098806	CCGCCATCACTTTTTCACTA	20	29098970	(CCAT)4	165
GSA01886	Pr032807582	scaffold_2	GAAATCAACGCGCACTAAAG	20	29134606	CACTCGAGCGGAGCACTAC	19	29134802	(GTGGCG)3	197
GSA01887	Pr032807583	scaffold_2	GCAATTGTTCACGTCGGTAT	20	29174690	CCGACAGTGCAGTTCATTTT	20	29174858	(GCACT)3	169
GSA01888	Pr032807584	scaffold_2	TCAGTTCTGATTGTGAGCCC	20	29256106	AAGCAAAGGTTCCGTCTTTC	20	29256254	(TGCAA)3	149
GSA01889	Pr032807585	scaffold_2	AGCAGAATCCGAGCAGAGAT	20	29280085	GCCGCTGGGAAGATAAATAA	20	29280207	(GGATT)3	123
GSA01890	Pr032807586	scaffold_2	ATTTATGGCCCCTCCTCTTT	20	29299370	GTGGAGGGAGTGCTTGATTT	20	29299549	(TTTTC)3	180
GSA01891	Pr032807587	scaffold_2	CGTACCTATCCCAAATCGCT	20	29384170	CTTTGAAGGCCTTGTGGAG	19	29384352	(AATCG)3	183
GSA01892	Pr032807588	scaffold_2	TGACTTGAATGAGGGGACAG	20	29404169	AACCAAGTAGGGATGCAAGG	20	29404347	(TGCCC)3	179
GSA01893	Pr032807589	scaffold_2	TGCTGATCTCTAGCCACCAC	20	29427259	AGAAACAGCTGCAAGGATGA	20	29427440	(CGAT)4	182
GSA01894	Pr032807590	scaffold_2	GTCACACACACCCAGTCACA	20	29431119	CTGTTAGAGCATAGCGAGCG	20	29431258	(GTGTGG)3	140
GSA01895	Pr032807591	scaffold_2	GGCCTTATGATAGATGTGCG	20	29432579	TGACTACGAGGGAGGTGTGA	20	29432701	(CTCTC)3	123
GSA01896	Pr032807592	scaffold_2	TAGGGTTCTTCGTTCCTTGG	20	29438079	AATGGTTTCTGCTTTCCCTG	20	29438233	(GATC)4	155
GSA01897	Pr032807593	scaffold_2	CTCTATCCCCCTCACCTCTG	20	29458691	GAAACAAAACAGCGCCATC	19	29458884	(CTGC)4	194
GSA01898	Pr032807594	scaffold_2	AAAAAGCTTGACAAGGGCTC	20	29492987	CTTTGTGACAAGCCTAACGC	20	29493131	(TTGCA)3	145
GSA01899	Pr032807595	scaffold_2	TTCCCTGAACTACCCCTCAC	20	29501795	ACAAGGCTCCCTCTCCACTA	20	29501943	(CTCTT)3	149
GSA01900	Pr032807596	scaffold_2	AGGGAGTCAGCACTTCCCTA	20	29508992	AGGACCCTTTCTCCTCCATT	20	29509127	(CTCTT)3	136
GSA01901	Pr032807597	scaffold_2	GGGATGGTGTCGAGATCCTA	20	29565882	GTGGGAGGAGTGATCGGA	18	29566079	(CCGACG)3	198
GSA01902	Pr032807598	scaffold_2	TGCGCAGTTAGCTCTAGGAA	20	29568801	GATGACGATCTGGGAGGAGT	20	29568962	(GTGC)4	162
GSA01903	Pr032807599	scaffold_2	GCAAAGGAAAATGCCCTAGA	20	29609187	GCTTTTGCTAACCCTTTTGC	20	29609324	(CAAATG)3	138
GSA01904	Pr032807600	scaffold_2	TGGTAACCCTTCCAGCTGAT	20	29643791	GCGTGTAAGAAATGCCAATC	20	29643982	(GACTCC)3	192
GSA01905	Pr032807601	scaffold_2	GCCATCACCGTATCAATCAG	20	29698853	GGTGATCACAGTCGCAATCA	20	29699016	(GCCGA)3	164
GSA01906	Pr032807602	scaffold_2	CCTAGCCCCACAAGACTGAT	20	29701383	AGGGAAGAGTGTGCAAGGAG	20	29701528	(TTCCT)3	146
GSA01907	Pr032807603	scaffold_2	AAGAGATGCAGCGGGAAC	18	29800112	ATATAAACCCCCTCCCTCGT	20	29800250	(GCTTGT)3	139
GSA01908	Pr032807604	scaffold_2	TAGATGCCCAGCTCATGAAA	20	29811500	CTATGCGTAATATGTGGCCG	20	29811656	(AATT)4	157
GSA01909	Pr032807605	scaffold_2	GGTCGTAGAGAGTATCCGGC	20	29860745	GAGGACAAAGGCTGACAGGT	20	29860935	(CGTCGG)4	191
GSA01910	Pr032807606	scaffold_2	TGTCGCTGTTCCTTTACGTG	20	29862905	ACGAAACAGAGAGGTAGCCG	20	29863065	(GAGGA)3	161
GSA01911	Pr032807607	scaffold_2	AAATTCAAAGGGTAGGAGCG	20	29933203	GACACATCAGATTTCCGCAG	20	29933378	(GAGGG)3	176
GSA01912	Pr032807608	scaffold_2	TGGCATATTCTTACCAGCGA	20	29942088	CATTGCTCATGGCTGATTCT	20	29942222	(TTATT)3	135
GSA01913	Pr032807609	scaffold_2	TCCTTGCCAGTTGCTAATCA	20	30030617	GGAGCGATCAAAAGGTCTGT	20	30030721	(CAGAG)3	105
GSA01914	Pr032807610	scaffold_2	TCTGCTTCAGCTGTTTCCTG	20	30066592	GACAAATTAAGGTGGACGCA	20	30066736	(GATC)4	145
GSA01915	Pr032807611	scaffold_2	CAACATCTCGATTCTGTGGC	20	30090576	ATCAGACAGGTCAAGCGGAT	20	30090756	(CTCTTT)3	181
GSA01916	Pr032807612	scaffold_2	TGCGTAGTAGAATGCATGGC	20	30118313	CAAACAGTGGATCCATCGAG	20	30118433	(TTG)6	121
GSA01917	Pr032807613	scaffold_2	ACCACCACCCTACGCTTG	18	30156395	GTGGCCACCTAAGGGTAGAA	20	30156533	(CCGC)4	139
GSA01918	Pr032807614	scaffold_2	GTTCTGCAGTGGAAGAGCAA	20	30180329	GGTATCATGTCTCCACAAATCC	22	30180495	(AAATGG)3	167
GSA01919	Pr032807615	scaffold_2	GTGACGCAACAGTAGCAGGT	20	30250241	AGTGAGCGAAGCTTTTAGGC	20	30250432	(CT)9	192
GSA01920	Pr032807616	scaffold_2	TTTTCACTCGCAAAGCAGC	19	30257148	GAGGCTGCGAGAGTGCTAGT	20	30257341	(CACG)4-(CGTG)4	194
GSA01921	Pr032807617	scaffold_2	ACCGGATGATTGTGTCCC	18	30265537	CAGGCGATATTCCTCAGGG	19	30265647	(CTGCCG)3-(GCAC)4	111
GSA01922	Pr032807618	scaffold_2	AAGGGATTGTCTTCGTGGAG	20	30320538	CTCTTGGATTGCGACATTTG	20	30320695	(AAAG)4	158
GSA01923	Pr032807619	scaffold_2	AGTGGAGACGAGAGGAGGAG	20	30448818	CTCTCTTTTGAAGCCGAAGC	20	30448966	(GCAGC)3	149
GSA01924	Pr032807620	scaffold_2	GTCGCACCTACACTTTGACG	20	30448990	GAGGAACTCGACTCCGCTT	19	30449173	(CGATA)3	184
GSA01925	Pr032807621	scaffold_2	TTGGTTCTCATCTGGCTTCA	20	30456311	CCATCATATGCTCACATACGC	21	30456499	(AGCT)4	189
GSA01926	Pr032807622	scaffold_2	GCCCCAGCTCTAGATCCTTA	20	30578695	CGCCTCCAACTCTTCCTAAC	20	30578892	(ATCAG)3	198
GSA01927	Pr032807623	scaffold_2	TGAGTCCCACACGCAGTAAT	20	30583514	ATACGTCCCAAAAGTCTCCG	20	30583704	(TTACG)3	191
GSA01928	Pr032807624	scaffold_2	GCAACAGAGCAAGTTTGGAA	20	30590588	AAGGCATGTGACGTTCAAAG	20	30590707	(CTAAT)3	120
GSA01929	Pr032807625	scaffold_2	GCTCATTGCTGGTACCCTTC	20	30613556	AAGCTCCCGAGAATGATGG	19	30613748	(CCG)6	193
GSA01930	Pr032807626	scaffold_2	CCCCCATGCTACTGTTTCTT	20	30621406	AAGCGACAAGCCTACTTGGT	20	30621535	(AAAAG)3	130
GSA01931	Pr032807627	scaffold_2	CCCGGTAGGGGTTAATGTT	19	30655320	GGTAGGGACGTTGGAGATTC	20	30655513	(C)19	194
GSA01932	Pr032807628	scaffold_2	GAAGAACAAGAAGAAGCGGC	20	30673001	CAGGTTGGACTTGGACCAG	19	30673191	(GTCCA)3	191
GSA01933	Pr032807629	scaffold_2	ATGCCAGTAGCTCTTCTCCC	20	30687913	GCTGCGTATTGGACTTTCTG	20	30688101	(CGACGC)3	189
GSA01934	Pr032807630	scaffold_2	CTCTCTCTCTCATCAGGCCC	20	30715510	GTTTCACCGATCCTGGAGAT	20	30715678	(CGTCCT)3	169
GSA01935	Pr032807631	scaffold_2	CCCAACCTAAGATTCCAAGC	20	30718376	CCAGCTTTGGCTACTAACCC	20	30718563	(ATCC)4	188
GSA01936	Pr032807632	scaffold_2	CAGCCGTGTAGTCTGCTGAT	20	30724893	GCCTAACTGCATGTCTGCAT	20	30725079	(CAGTC)3	187
GSA01937	Pr032807633	scaffold_2	GAGTATTGTTCATGCAGCGG	20	30824109	TTCTATGCGACTATGCGTGG	20	30824290	(TC)9	182
GSA01938	Pr032807634	scaffold_2	CTCTCTCCTCCTCGGGACTT	20	30830747	TAAGGTTTTCAGGTGGGGAC	20	30830939	(GCCG)4	193
GSA01939	Pr032807635	scaffold_2	AACCACAAAAGATTAGCCGC	20	30956820	AGGGTAGCAGAAAGGTGGTG	20	30956963	(CCGA)4	144
GSA01940	Pr032807636	scaffold_2	TACTGTAGGCGAGCGTTTTG	20	30963438	GACCACATCATGCAAGCAAC	20	30963633	(GGGACG)3	196
GSA01941	Pr032807637	scaffold_2	GTTCTTGACGGTGAAGGTGA	20	30980466	GAGAAGCTGCAGGAGACCAT	20	30980657	(CGACGT)3	192
GSA01942	Pr032807638	scaffold_2	CTGGAGTAGTGGAGCTGACG	20	31052476	GGCAGACAACGGAAATCAG	19	31052667	(CCACGC)3-(TCCGG)3	192
GSA01943	Pr032807639	scaffold_2	AAACTTGCGTCAAGATGCTG	20	31070108	CCTGTACGTCGTTGGAGAGA	20	31070259	(TGCACC)3	152
GSA01944	Pr032807640	scaffold_2	CTCCTATTGGCAAACACCAA	20	31071621	AGTAGCAGCACCAGCAACAG	20	31071736	(ACAAC)3	116
GSA01945	Pr032807641	scaffold_2	AGCCCTTTTCTGTCCTCTCA	20	31109048	CTCTCATGCCGAAAGAATCA	20	31109168	(CTCTT)3	121
GSA01946	Pr032807642	scaffold_2	GCAAGCCTACCTCACCTCTC	20	31157079	AGAAGAAGCAGGAGCAGAGC	20	31157265	(GCTGA)3	187
GSA01947	Pr032807643	scaffold_2	CATACTGTCCCATCCAGACG	20	31175666	AGCAAATGGATCCCCTAATG	20	31175835	(TATTT)3	170
GSA01948	Pr032807644	scaffold_2	CCGAGGACATACAGACGTTC	20	31182044	CGAGCCTGATGAGCTACAAG	20	31182190	(GGCGTC)3	147
GSA01949	Pr032807645	scaffold_2	CAAAGCTAGGCCCAAACACT	20	31183900	CATCTTTGAGAAATGGTGGC	20	31184091	(TTTTTA)3	192
GSA01950	Pr032807646	scaffold_2	GGTACTGGCAGGGTGATCTT	20	31199688	GAGCACAACATTGAATTGGG	20	31199835	(G)18	148
GSA01951	Pr032807647	scaffold_2	TGTGAGAGAGGAGGATTTTGG	21	31223668	CATCAAGCAGTTTTGGTTGG	20	31223793	(GGGA)4	126
GSA01952	Pr032807648	scaffold_2	ATCACCACCAATGGGAAAAG	20	31237648	TCACTGTAAACGACCTGGGA	20	31237837	(TTTTG)3	190
GSA01953	Pr032807649	scaffold_2	CTACCAGAGCCAGACGAAGA	20	31248243	TCCATTAGGAATTGTGCTCG	20	31248425	(CCGATC)3	183
GSA01954	Pr032807650	scaffold_2	TAATTCCCCTGTGTGGAAGG	20	31280860	CCTCTCCCTGATTGCTCATT	20	31281050	(AT)9	191
GSA01955	Pr032807651	scaffold_2	GTTGAACAAATGGGAGCGTA	20	31284257	TCTAATGTGTAGGACCCGGC	20	31284450	(ATCA)4	194
GSA01956	Pr032807652	scaffold_2	GATTCGGAAACTAAAGGGCA	20	31286654	CAGCTGTGAAGTTATGGCGT	20	31286843	(GACGC)3	190
GSA01957	Pr032807653	scaffold_2	CACCTTTCGAAGCACTTTCA	20	31292652	TTACAAAGACTCTGCCGTGC	20	31292844	(GTTG)4	193
GSA01958	Pr032807654	scaffold_2	TGTCAATGATAGGGATGGCA	20	31410978	TGAAAATTCACACCCACACC	20	31411130	(GACCC)3	153
GSA01959	Pr032807655	scaffold_2	CTTCTCACCCAAGAACATATCG	22	31428631	CCAATTGTCATCAGCAACCT	20	31428812	(TTTTGG)3	182
GSA01960	Pr032807656	scaffold_2	CTTGCATGCATGTGTGTTGT	20	31439597	GGTTCAACCTTCCTCTGCTC	20	31439790	(TTTTCT)3	194
GSA01961	Pr032807657	scaffold_2	GAGTAACCAGCGGTGGAAGT	20	31446137	TACAACTACGGCAGCAACCT	20	31446279	(GACGGG)3	143
GSA01962	Pr032807658	scaffold_2	CTCGTTTATCGCCCTTCTTC	20	31468972	CGCTGGGTAGCTGGGTAG	18	31469154	(CGGC)4	183
GSA01963	Pr032807659	scaffold_2	TCACCATCATTAGGACCACG	20	31527522	TGACCAATCTTTCTTCACCG	20	31527664	(AAATT)3	143
GSA01964	Pr032807660	scaffold_2	CTGAAAGCAGCCTCAAGATG	20	31561375	GCACTGTTGGAGACCATGTG	20	31561532	(AGACCC)3	158
GSA01965	Pr032807661	scaffold_2	CTCGTTCTCGTTCCGTGG	18	31577973	GATAGCAGCAGACTGGTCG	19	31578172	(TCGC)4	200
GSA01966	Pr032807662	scaffold_2	TCAGCAGCAAGAAGGATGTC	20	31597592	AGTAGTGGGGGAGCATTTTG	20	31597788	(ACATG)3	197
GSA01967	Pr032807663	scaffold_2	ATACATCTCCCGACTCCTGC	20	31641529	TCCGCGAAGTTCACTGTAAG	20	31641666	(GATC)4	138
GSA01968	Pr032807664	scaffold_2	GACGATCCCCAACATTCATT	20	31696415	GTGAGCCAAGGTTCTCCAAG	20	31696610	(GGCTC)3	196
GSA01969	Pr032807665	scaffold_2	GATCACGGATGCTCGTGTAG	20	31712320	CTCTCTGCATTGTCTGCTCC	20	31712518	(GGGGA)3	199
GSA01970	Pr032807666	scaffold_2	GGCTAGAAAGCATCAGAGGG	20	31712536	AGCTCTCTACCGCCTGACAT	20	31712661	(AGAGA)3	126
GSA01971	Pr032807667	scaffold_2	GCACAGTCAACATGAGGAGC	20	31737387	GGTGCACACAATCTCCTTGT	20	31737561	(TGCCA)3	175
GSA01972	Pr032807668	scaffold_2	CATCCTCTCCGGCTTCAT	18	31740178	GACGAACTCGCGGAAGTC	18	31740346	(AGC)6	169
GSA01973	Pr032807669	scaffold_2	CTGGTGAGAACCGCATTAAA	20	31740477	AGATTGGTGAAACAGACCCC	20	31740601	(TTTTG)3	125
GSA01974	Pr032807670	scaffold_2	AAACAGAGGGAAGGACCTGA	20	31757294	GGAACATGAAGCAGTTGTCG	20	31757470	(TTTTA)3	177
GSA01975	Pr032807671	scaffold_2	ACTGTAGTGGAGGCATCACG	20	31761207	GGTGGGCTACCAGAAACAGT	20	31761371	(TCCATG)3	165
GSA01976	Pr032807672	scaffold_2	TCCATCGATCAAGGGTAACA	20	31818971	GCAGTAATCAGCTCCCTTCC	20	31819161	(TAGCT)3	191
GSA01977	Pr032807673	scaffold_2	CCAAATGCGGTAAGGAGAAT	20	31824758	GGGTGGAGAGAGCATTTAGG	20	31824921	(GAAAAA)3	164
GSA01978	Pr032807674	scaffold_2	ACGTCGTGTTTGAAGCGTAT	20	31859661	GCTTCCAAAATGAGCGAGAT	20	31859858	(GGGTT)3	198
GSA01979	Pr032807675	scaffold_2	GGATAAACCACCCGTAGCC	19	31860300	ACGAGGAGGATGAGGCTG	18	31860452	(TGCGG)3	153
GSA01980	Pr032807676	scaffold_2	AACTCGGGGAAACACTGAAC	20	31954961	TGACACGGTTAATCTGCCAT	20	31955160	(AAGAT)3	200
GSA01981	Pr032807677	scaffold_2	GAGGATGGCTTGAGCTTCTT	20	31958530	AAGCTCTCGGCGAAACAC	18	31958711	(GTC)6	182
GSA01982	Pr032807678	scaffold_2	CCTTTAATCTCGGTTTTGGG	20	31993593	CGACGACGGTAGGTACAAAA	20	31993694	(TAGAGA)4	102
GSA01983	Pr032807679	scaffold_2	AAATTGCGAGATGAGTTCCC	20	32009085	ACGGCAATAGTACCGGTTTC	20	32009237	(TGTTA)3	153
GSA01984	Pr032807680	scaffold_2	GAGCCACCAATTACATCAGC	20	32041109	TATCTGGGCATTAGGTGTGG	20	32041302	(TCACA)3	194
GSA01985	Pr032807681	scaffold_2	CACGAGCCCAAAATCAATC	19	32100553	GCCAGTGGTGTTTGTGTTTC	20	32100685	(GCCCA)3	133
GSA01986	Pr032807682	scaffold_2	TACAGGGATGCTGTAGCGAG	20	32126559	TCACTTTCCAGTTTCCACCA	20	32126706	(AGAATA)3	148
GSA01987	Pr032807683	scaffold_2	ACACCTCGATCAGGTCATCA	20	32215456	GATCAAGTTGTTGCGAGGAA	20	32215571	(TTTAT)3	116
GSA01988	Pr032807684	scaffold_2	TCCTACTCCCACTCGTCCTC	20	32234642	CGTAGTCAACGCAGGAGC	18	32234840	(CAC)6	199
GSA01989	Pr032807685	scaffold_2	GTGCCATTCCAACCTTCTTT	20	32474699	TTCTCTCTCTTCCCTCCTCG	20	32474807	(ATCTAG)3	109
GSA01990	Pr032807686	scaffold_2	CAGGACGGACTACGACGAG	19	32540535	ATCCTGTCGAGCTGGTGAAT	20	32540663	(GAC)6	129
GSA01991	Pr032807687	scaffold_2	TCATACGTAGCACATGGACG	20	32598993	ATCGAGACGCTCCCAGTC	18	32599188	(AGGC)4	196
GSA01992	Pr032807688	scaffold_2	AGATCCGGGGAGAAAAAGAT	20	32600526	TGAATGCCGATCAGAGAGAG	20	32600672	(CATCG)3	147
GSA01993	Pr032807689	scaffold_2	TTACAAGAAAGCTGCCGATG	20	32603734	CCTCGACCAACAAACAAATG	20	32603835	(TTTCT)3	102
GSA01994	Pr032807690	scaffold_2	GGCTATCCTTGATCCTCCAG	20	32649421	CTTCCTGGACTCCTCCGA	18	32649590	(CTCGGG)3	170
GSA01995	Pr032807691	scaffold_2	GATGACGATTGGAGCCAGTA	20	32654207	AGGGATAGGTGACGGTGAAG	20	32654402	(CCTT)4	196
GSA01996	Pr032807692	scaffold_2	GACTTGAATTAAAGCCCCCA	20	32673634	CCTGCTTAGTTGCGAGATCA	20	32673811	(CATG)4	178
GSA01997	Pr032807693	scaffold_2	AATTAGCATGACGCCATCAC	20	32698618	CTGTAAACAATGTGGCCAGG	20	32698794	(CAGAG)3	177
GSA01998	Pr032807694	scaffold_2	ATGATACATCAGGCAGCCAA	20	32699398	GATCAGAGTGCAGTGGATCG	20	32699571	(C)19-(A)18	174
GSA01999	Pr032807695	scaffold_2	GCTGAAAAGGGACTCTCGAC	20	32724476	CTACTCCGTCCCTTCCAAGA	20	32724649	(AATGTG)3	174
[truncated: 8,599 more rows]
